# Supplementary material for: Bromido{dicyclo­hexyl[2′-(dimethyl­amino)biphenyl-2-yl]phosphine-κP}[2-(4,6-dimethyl­pyrimidin-2-yl)ferrocenyl-κ2 C 1,N]palladium(II) dichloro­methane solvate
Source: Acta Crystallogr Sect E Struct Rep Online. 2009 Apr 18;65(Pt 5):m529–30. doi: 10.1107/S1600536809012884 (PMC2977585; doi:10.1107/S1600536809012884)
Supplement: Supplementary file 1 [file e-65-0m529-sup1.cif]

##############################################################################
###                                                                        ###
###        Electronic paper (Acta Crystallographica Section E)             ###
###                                                                        ###
##############################################################################
#                                                                            #
# This CIF contains the data in a paper accepted for publication in Acta     #
# Crystallographica Section E. It conforms to the requirements of Notes      #
# for Authors for Section E, and has been peer reviewed under the auspices   #
# of the IUCr Commission on Journals.                                        #
#                                                                            #
# Full details of the Crystallographic Information File format               #
# are given in the paper "The Crystallographic Information File (CIF):       #
# a New Standard Archive File for Crystallography" by S. R. Hall, F. H.      #
# Allen and I. D. Brown [Acta Cryst. (1991), A47, 655-685].                  #
#                                                                            #
# The current version of the core CIF dictionary is obtainable from          #
# ftp://ftp.iucr.org/pub/cif_core.dic. The current version number is 2.4.    #
#                                                                            #
# Software is freely available for graphical display of the structure(s) in  #
# this CIF.  For information consult the CIF home page http://www.iucr.org/  #
# cif/home.html                                                              #
#                                                                            #
# This file may be used for bona fide research purposes within the           #
# scientific community so long as proper attribution is given to the journal # 
# article from which it was obtained.                                        #
#                                                                            #
##############################################################################
                                             
data_global
_audit_creation_method     'form.cif (version 2.0)'
_journal_data_validation_number     ?
_journal_date_recd_electronic     2009-03-25
_journal_date_accepted     2009-04-05
_journal_name_full     'Acta Crystallographica, Section E'
_journal_year     2009
_journal_volume     65
_journal_issue      5
_journal_page_first     m529
_journal_page_last     m530
_journal_paper_category     QM
_journal_coeditor_code     SI2165
_publ_contact_author_name     'prof. Mao-Ping Song'
_publ_contact_author_address
;
Department of Chemistry, Henan Key Laboratory of Chemical
Biology and Organic Chemistry, Zhengzhou University,
Zhengzhou 450052
People's Republic of China
;
_publ_contact_author_email     'maopingsong@zzu.edu.cn'
_publ_contact_author_fax     '086 371 67763207'
_publ_contact_author_phone     '086 371 67766667 '
_publ_section_title
;\
Bromido{dicyclohexyl[2'-(dimethylamino)biphenyl-2-yl]phosphine-\k<i>P</i>}[2-\
(4,6-dimethylpyrimidin-2-yl)ferrocenyl-\k^2^<i>C</i>^1^,<i>N</i>]\
palladium(II) dichloromethane solvate
;
loop_
    _publ_author_name
    _publ_author_address
    'Xin-Qi Hao'
;
Department of Chemistry
Henan Key Laboratory of Chemical Biology and Organic Chemistry
Zhengzhou University,
Zhengzhou 450052
People's Republic of China
;
    'Hong-Mei Li'
;
Luoyang Normal University Library,
Luoyang 471022
People's Republic of China
;
    'Hui Jiang'
;
Department of Chemistry
Henan Key Laboratory of Chemical Biology and Organic Chemistry
Zhengzhou University,
Zhengzhou 450052
People's Republic of China
;
    'Yong-Tao Ma'
;
Department of Chemistry
Henan Key Laboratory of Chemical Biology and Organic Chemistry
Zhengzhou University,
Zhengzhou 450052
People's Republic of China
;
    'Mao-Ping Song'
;
Department of Chemistry
Henan Key Laboratory of Chemical Biology and Organic Chemistry
Zhengzhou University,
Zhengzhou 450052
People's Republic of China
;
_publ_section_synopsis     .
data_I
_audit_creation_method     SHELXL-97
_chemical_name_systematic
;
Bromido{dicyclohexyl[2'-(dimethylamino)biphenyl-2-yl]phosphine-\k<i>P</i>}[2-
(4,6-dimethylpyrimidin-2-yl)ferrocenyl-\k^2^<i>C</i>^1^,<i>N</i>]palladium(II)
dichloromethane solvate
;
_chemical_name_common     ?
_chemical_formula_moiety     'C42 H51 Br Fe N3 P Pd, C H2 Cl2'
_chemical_formula_sum     'C43 H53 Br Cl2 Fe N3 P Pd'
_chemical_formula_iupac
                       '[Fe Pd Br (C5 H5) (C11 H10 N2) (C26 H36 N P)], C H2 Cl2'
_chemical_formula_weight     955.91
_chemical_melting_point     ?
_symmetry_cell_setting     Triclinic
_symmetry_space_group_name_H-M     'P -1'
loop_
    _symmetry_equiv_pos_as_xyz
    'x, y, z'
    '-x, -y, -z'
_cell_length_a     10.2059(9)
_cell_length_b     10.3637(9)
_cell_length_c     21.900(2)
_cell_angle_alpha     81.1950(10)
_cell_angle_beta     76.5900(10)
_cell_angle_gamma     72.6470(10)
_cell_volume     2141.9(3)
_cell_formula_units_Z     2
_cell_measurement_reflns_used     7107
_cell_measurement_theta_min     2.51
_cell_measurement_theta_max     27.09
_cell_measurement_temperature     293(2)
_exptl_crystal_description     block
_exptl_crystal_colour     red
_exptl_crystal_size_max     0.37
_exptl_crystal_size_mid     0.24
_exptl_crystal_size_min     0.21
_exptl_crystal_density_diffrn     1.482
_exptl_crystal_density_meas     ?
_exptl_crystal_density_method     'not measured'
_exptl_crystal_F_000     976
_exptl_absorpt_coefficient_mu     1.886
_exptl_absorpt_correction_type     multi-scan
_exptl_absorpt_process_details     '(SADABS; Sheldrick, 1996)'
_exptl_absorpt_correction_T_min     0.5404
_exptl_absorpt_correction_T_max     0.6973
_exptl_special_details
;
;
_diffrn_ambient_temperature     293(2)
_diffrn_radiation_type     MoK\a
_diffrn_radiation_wavelength     0.71073
_diffrn_radiation_source     'fine-focus sealed tube'
_diffrn_radiation_monochromator     graphite
_diffrn_measurement_device_type     'Bruker SMART APEX CCD area-detector'
_diffrn_measurement_method     '\f and \w'
_diffrn_detector_area_resol_mean     ?
_diffrn_reflns_number     16458
_diffrn_reflns_av_R_equivalents     0.0173
_diffrn_reflns_av_sigmaI/netI     0.0264
_diffrn_reflns_theta_min     2.51
_diffrn_reflns_theta_max     25.50
_diffrn_reflns_theta_full     25.50
_diffrn_measured_fraction_theta_max     0.991
_diffrn_measured_fraction_theta_full     0.991
_diffrn_reflns_limit_h_min     -12
_diffrn_reflns_limit_h_max     10
_diffrn_reflns_limit_k_min     -12
_diffrn_reflns_limit_k_max     12
_diffrn_reflns_limit_l_min     -26
_diffrn_reflns_limit_l_max     26
_diffrn_standards_number     ?
_diffrn_standards_interval_count     ?
_diffrn_standards_interval_time     ?
_diffrn_standards_decay_%     ?
_refine_special_details
;
Refinement of <i>F</i>^2^ against ALL reflections. The weighted <i>R</i>-factor
<i>wR</i> and
goodness of fit <i>S</i> are based on <i>F</i>^2^, conventional
<i>R</i>-factors <i>R</i> are based
on <i>F</i>, with <i>F</i> set to zero for negative <i>F</i>^2^. The threshold
expression of
<i>F</i>^2^ > \s(<i>F</i>^2^) is used only for calculating <i>R</i>-factors(gt)
<i>etc</i>. and is
not relevant to the choice of reflections for refinement. <i>R</i>-factors
based
on <i>F</i>^2^ are statistically about twice as large as those based on
<i>F</i>, and <i>R</i>-
factors based on ALL data will be even larger.
;
_reflns_number_total     7919
_reflns_number_gt     6716
_reflns_threshold_expression     I>2\s(I)
_refine_ls_structure_factor_coef     Fsqd
_refine_ls_matrix_type     full
_refine_ls_R_factor_all     0.0464
_refine_ls_R_factor_gt     0.0376
_refine_ls_wR_factor_gt     0.0943
_refine_ls_wR_factor_ref     0.0993
_refine_ls_goodness_of_fit_ref     1.077
_refine_ls_restrained_S_all     1.077
_refine_ls_number_reflns     7919
_refine_ls_number_parameters     473
_refine_ls_number_restraints     0
_refine_ls_hydrogen_treatment     constr
_refine_ls_weighting_scheme     calc
_refine_ls_weighting_details
              'w=1/[\s^2^(Fo^2^)+(0.0421P)^2^+2.3428P] where P=(Fo^2^+2Fc^2^)/3'
_atom_sites_solution_hydrogens     geom
_atom_sites_solution_primary     direct
_atom_sites_solution_secondary     difmap
_refine_ls_shift/su_max     0.001
_refine_ls_shift/su_mean     0.000
_refine_diff_density_max     1.031
_refine_diff_density_min     -0.687
_refine_ls_extinction_method     none
_refine_ls_extinction_coef     ?
loop_
    _atom_type_symbol
    _atom_type_description
    _atom_type_scat_dispersion_real
    _atom_type_scat_dispersion_imag
    _atom_type_scat_source
    'C' 'C' 0.0033 0.0016
                         'International Tables Vol C Tables 4.2.6.8 and 6.1.1.4'
    'H' 'H' 0.0000 0.0000
                         'International Tables Vol C Tables 4.2.6.8 and 6.1.1.4'
    'N' 'N' 0.0061 0.0033
                         'International Tables Vol C Tables 4.2.6.8 and 6.1.1.4'
    'Br' 'Br' -0.2901 2.4595
                         'International Tables Vol C Tables 4.2.6.8 and 6.1.1.4'
    'Fe' 'Fe' 0.3463 0.8444
                         'International Tables Vol C Tables 4.2.6.8 and 6.1.1.4'
    'Pd' 'Pd' -0.9988 1.0072
                         'International Tables Vol C Tables 4.2.6.8 and 6.1.1.4'
    'P' 'P' 0.1023 0.0942
                         'International Tables Vol C Tables 4.2.6.8 and 6.1.1.4'
    'Cl' 'Cl' 0.1484 0.1585
                         'International Tables Vol C Tables 4.2.6.8 and 6.1.1.4'
_computing_data_collection     'APEX2 (Bruker, 2004)'
_computing_cell_refinement     'SAINT (Bruker, 2004)'
_computing_data_reduction     'SAINT (Bruker, 2004)'
_computing_structure_solution     'SHELXS97 (Sheldrick, 2008)'
_computing_structure_refinement     'SHELXL97 (Sheldrick, 2008)'
_computing_molecular_graphics     'SHELXTL (Sheldrick, 2008)'
_computing_publication_material     'SHELXTL (Sheldrick, 2008)'
loop_
    _atom_site_type_symbol
    _atom_site_label
    _atom_site_fract_x
    _atom_site_fract_y
    _atom_site_fract_z
    _atom_site_U_iso_or_equiv
    _atom_site_adp_type
    _atom_site_calc_flag
    _atom_site_refinement_flags
    _atom_site_occupancy
    _atom_site_disorder_assembly
    _atom_site_disorder_group
    Pd Pd1 0.29216(3) 0.66381(3) 0.217306(12) 0.03942(9) Uani d . 1 . .
    Fe Fe1 0.63058(6) 0.70760(5) 0.12158(2) 0.04439(14) Uani d . 1 . .
    P P1 0.33910(9) 0.56740(8) 0.31270(4) 0.03503(19) Uani d . 1 . .
    Br Br1 0.02020(5) 0.68171(6) 0.25105(2) 0.07101(15) Uani d . 1 . .
    Cl Cl2 0.1066(2) 0.5000(3) 0.07189(12) 0.1586(9) Uani d . 1 . .
    Cl Cl3 0.2456(4) 0.2376(3) 0.12552(12) 0.1980(14) Uani d . 1 . .
    N N1 0.2744(3) 0.7531(3) 0.12117(14) 0.0477(7) Uani d . 1 . .
    N N2 0.3968(4) 0.7000(3) 0.01637(15) 0.0592(9) Uani d . 1 . .
    N N3 0.7663(3) 0.2896(3) 0.29096(16) 0.0565(8) Uani d . 1 . .
    C C1 0.4926(4) 0.6039(3) 0.17412(16) 0.0395(7) Uani d . 1 . .
    C C2 0.5018(4) 0.6044(3) 0.10732(16) 0.0443(8) Uani d . 1 . .
    C C3 0.6430(4) 0.5430(4) 0.07875(18) 0.0537(10) Uani d . 1 . .
    H H3 0.6788 0.5297 0.0339 0.064 Uiso calc R 1 . .
    C C4 0.7212(4) 0.5024(4) 0.1271(2) 0.0544(10) Uani d . 1 . .
    H H4 0.8219 0.4579 0.1214 0.065 Uiso calc R 1 . .
    C C5 0.6299(4) 0.5404(3) 0.18529(18) 0.0449(8) Uani d . 1 . .
    H H5 0.6578 0.5268 0.2262 0.054 Uiso calc R 1 . .
    C C6 0.6949(6) 0.8426(5) 0.1587(2) 0.0754(14) Uani d . 1 . .
    H H6 0.7205 0.8302 0.2001 0.091 Uiso calc R 1 . .
    C C7 0.5625(6) 0.9016(4) 0.1460(3) 0.0746(14) Uani d . 1 . .
    H H7 0.4782 0.9384 0.1771 0.090 Uiso calc R 1 . .
    C C8 0.5682(7) 0.9016(5) 0.0818(3) 0.0812(16) Uani d . 1 . .
    H H8 0.4892 0.9383 0.0601 0.097 Uiso calc R 1 . .
    C C9 0.7057(8) 0.8393(6) 0.0538(3) 0.096(2) Uani d . 1 . .
    H H9 0.7411 0.8256 0.0090 0.115 Uiso calc R 1 . .
    C C10 0.7859(5) 0.8021(5) 0.1023(3) 0.0872(17) Uani d . 1 . .
    H H10 0.8866 0.7577 0.0970 0.105 Uiso calc R 1 . .
    C C11 0.3860(4) 0.6874(4) 0.07887(17) 0.0477(9) Uani d . 1 . .
    C C12 0.2921(6) 0.7939(5) -0.0063(2) 0.0674(13) Uani d . 1 . .
    C C13 0.1860(6) 0.8765(5) 0.0328(2) 0.0724(13) Uani d . 1 . .
    H H13 0.1202 0.9473 0.0159 0.087 Uiso calc R 1 . .
    C C14 0.1768(5) 0.8542(4) 0.0977(2) 0.0618(11) Uani d . 1 . .
    C C15 0.0679(5) 0.9476(5) 0.1408(3) 0.0829(15) Uani d . 1 . .
    H H15A -0.0102 0.9103 0.1570 0.124 Uiso calc R 1 . .
    H H15B 0.0371 1.0344 0.1180 0.124 Uiso calc R 1 . .
    H H15C 0.1064 0.9585 0.1751 0.124 Uiso calc R 1 . .
    C C16 0.3020(7) 0.8073(5) -0.0767(2) 0.0927(19) Uani d . 1 . .
    H H16A 0.2361 0.7675 -0.0862 0.139 Uiso calc R 1 . .
    H H16B 0.3951 0.7613 -0.0967 0.139 Uiso calc R 1 . .
    H H16C 0.2812 0.9016 -0.0921 0.139 Uiso calc R 1 . .
    C C17 0.3460(4) 0.3850(3) 0.32533(16) 0.0397(8) Uani d . 1 . .
    H H17 0.3978 0.3440 0.3592 0.048 Uiso calc R 1 . .
    C C18 0.2011(4) 0.3582(4) 0.3453(2) 0.0540(10) Uani d . 1 . .
    H H18A 0.1514 0.3996 0.3839 0.065 Uiso calc R 1 . .
    H H18B 0.1467 0.3982 0.3128 0.065 Uiso calc R 1 . .
    C C19 0.2181(5) 0.2047(4) 0.3555(2) 0.0662(12) Uani d . 1 . .
    H H19A 0.2673 0.1663 0.3899 0.079 Uiso calc R 1 . .
    H H19B 0.1264 0.1885 0.3674 0.079 Uiso calc R 1 . .
    C C20 0.2977(5) 0.1351(4) 0.2974(2) 0.0716(13) Uani d . 1 . .
    H H20A 0.2446 0.1673 0.2640 0.086 Uiso calc R 1 . .
    H H20B 0.3099 0.0380 0.3062 0.086 Uiso calc R 1 . .
    C C21 0.4392(5) 0.1628(4) 0.2760(2) 0.0682(12) Uani d . 1 . .
    H H21A 0.4859 0.1223 0.2368 0.082 Uiso calc R 1 . .
    H H21B 0.4962 0.1206 0.3073 0.082 Uiso calc R 1 . .
    C C22 0.4266(4) 0.3154(4) 0.26618(19) 0.0518(9) Uani d . 1 . .
    H H22A 0.5194 0.3291 0.2551 0.062 Uiso calc R 1 . .
    H H22B 0.3789 0.3559 0.2315 0.062 Uiso calc R 1 . .
    C C23 0.1984(4) 0.6508(3) 0.37623(16) 0.0409(8) Uani d . 1 . .
    H H23 0.1134 0.6308 0.3716 0.049 Uiso calc R 1 . .
    C C24 0.2157(4) 0.5979(4) 0.44399(17) 0.0508(9) Uani d . 1 . .
    H H24A 0.2947 0.6205 0.4527 0.061 Uiso calc R 1 . .
    H H24B 0.2339 0.4999 0.4491 0.061 Uiso calc R 1 . .
    C C25 0.0821(5) 0.6618(5) 0.4903(2) 0.0681(13) Uani d . 1 . .
    H H25A 0.0948 0.6303 0.5331 0.082 Uiso calc R 1 . .
    H H25B 0.0047 0.6332 0.4835 0.082 Uiso calc R 1 . .
    C C26 0.0467(5) 0.8173(5) 0.4817(2) 0.0737(13) Uani d . 1 . .
    H H26A -0.0408 0.8554 0.5098 0.088 Uiso calc R 1 . .
    H H26B 0.1196 0.8466 0.4926 0.088 Uiso calc R 1 . .
    C C27 0.0340(5) 0.8691(4) 0.4137(2) 0.0623(11) Uani d . 1 . .
    H H27A -0.0448 0.8474 0.4042 0.075 Uiso calc R 1 . .
    H H27B 0.0166 0.9670 0.4085 0.075 Uiso calc R 1 . .
    C C28 0.1661(4) 0.8057(4) 0.36824(19) 0.0503(9) Uani d . 1 . .
    H H28A 0.2440 0.8324 0.3758 0.060 Uiso calc R 1 . .
    H H28B 0.1547 0.8385 0.3254 0.060 Uiso calc R 1 . .
    C C29 0.4941(3) 0.5949(3) 0.33234(15) 0.0372(7) Uani d . 1 . .
    C C30 0.5028(4) 0.7283(3) 0.31298(17) 0.0443(8) Uani d . 1 . .
    H H30 0.4448 0.7823 0.2864 0.053 Uiso calc R 1 . .
    C C31 0.5932(4) 0.7823(4) 0.3316(2) 0.0554(10) Uani d . 1 . .
    H H31 0.5953 0.8713 0.3178 0.066 Uiso calc R 1 . .
    C C32 0.6802(5) 0.7048(5) 0.3703(2) 0.0632(11) Uani d . 1 . .
    H H32 0.7396 0.7413 0.3845 0.076 Uiso calc R 1 . .
    C C33 0.6785(5) 0.5717(4) 0.3881(2) 0.0609(11) Uani d . 1 . .
    H H33 0.7388 0.5194 0.4140 0.073 Uiso calc R 1 . .
    C C34 0.5909(4) 0.5118(4) 0.36905(17) 0.0438(8) Uani d . 1 . .
    C C35 0.6087(4) 0.3642(4) 0.39042(18) 0.0460(8) Uani d . 1 . .
    C C36 0.6959(4) 0.2591(4) 0.3527(2) 0.0526(9) Uani d . 1 . .
    C C37 0.7073(5) 0.1256(4) 0.3780(2) 0.0662(12) Uani d . 1 . .
    H H37 0.7620 0.0554 0.3536 0.079 Uiso calc R 1 . .
    C C38 0.6395(6) 0.0938(5) 0.4387(3) 0.0771(14) Uani d . 1 . .
    H H38 0.6486 0.0035 0.4542 0.092 Uiso calc R 1 . .
    C C39 0.5598(5) 0.1945(5) 0.4756(2) 0.0699(12) Uani d . 1 . .
    H H39 0.5159 0.1734 0.5165 0.084 Uiso calc R 1 . .
    C C40 0.5445(4) 0.3289(4) 0.45172(19) 0.0553(10) Uani d . 1 . .
    H H40 0.4900 0.3973 0.4772 0.066 Uiso calc R 1 . .
    C C42 0.8764(5) 0.3547(6) 0.2856(3) 0.0867(16) Uani d . 1 . .
    H H42A 0.8416 0.4319 0.3099 0.130 Uiso calc R 1 . .
    H H42B 0.9064 0.3839 0.2422 0.130 Uiso calc R 1 . .
    H H42C 0.9541 0.2915 0.3012 0.130 Uiso calc R 1 . .
    C C43 0.8130(6) 0.1821(5) 0.2488(3) 0.0862(16) Uani d . 1 . .
    H H43A 0.8887 0.1117 0.2625 0.129 Uiso calc R 1 . .
    H H43B 0.8445 0.2183 0.2068 0.129 Uiso calc R 1 . .
    H H43C 0.7368 0.1453 0.2495 0.129 Uiso calc R 1 . .
    C C44 0.2410(10) 0.4080(8) 0.1087(4) 0.138(3) Uani d . 1 . .
    H H44A 0.2313 0.4467 0.1477 0.166 Uiso calc R 1 . .
    H H44B 0.3292 0.4154 0.0820 0.166 Uiso calc R 1 . .
loop_
    _atom_site_aniso_label
    _atom_site_aniso_U_11
    _atom_site_aniso_U_22
    _atom_site_aniso_U_33
    _atom_site_aniso_U_12
    _atom_site_aniso_U_13
    _atom_site_aniso_U_23
    Pd1 0.03597(15) 0.04066(15) 0.04152(15) -0.01016(11) -0.01180(11)
                                                                     0.00234(11)
    Fe1 0.0491(3) 0.0377(3) 0.0443(3) -0.0144(2) -0.0046(2) 0.0003(2)
    P1 0.0351(4) 0.0315(4) 0.0382(4) -0.0091(3) -0.0079(3) -0.0011(3)
    Br1 0.0486(2) 0.0991(4) 0.0643(3) -0.0267(2) -0.0149(2) 0.0144(2)
    Cl2 0.0879(13) 0.193(2) 0.161(2) -0.0153(13) 0.0182(13) -0.0262(17)
    Cl3 0.345(5) 0.142(2) 0.1273(18) -0.095(2) -0.063(2) 0.0086(15)
    N1 0.0528(19) 0.0448(17) 0.0487(18) -0.0164(15) -0.0190(15) 0.0061(14)
    N2 0.096(3) 0.0469(19) 0.0463(19) -0.0302(19) -0.0288(18) 0.0041(15)
    N3 0.0462(18) 0.0532(19) 0.062(2) -0.0014(15) -0.0091(16) -0.0063(16)
    C1 0.0429(19) 0.0334(17) 0.0402(18) -0.0112(15) -0.0069(15) 0.0024(14)
    C2 0.059(2) 0.0326(17) 0.0422(19) -0.0151(16) -0.0081(17) -0.0029(15)
    C3 0.070(3) 0.039(2) 0.045(2) -0.0119(18) 0.0007(19) -0.0070(16)
    C4 0.047(2) 0.041(2) 0.065(3) -0.0057(17) 0.0009(19) -0.0053(18)
    C5 0.043(2) 0.0377(19) 0.047(2) -0.0068(15) -0.0078(16) 0.0053(15)
    C6 0.107(4) 0.071(3) 0.069(3) -0.053(3) -0.028(3) 0.007(2)
    C7 0.094(4) 0.040(2) 0.089(4) -0.027(2) -0.003(3) -0.011(2)
    C8 0.117(5) 0.046(3) 0.093(4) -0.034(3) -0.050(4) 0.025(3)
    C9 0.159(6) 0.076(4) 0.058(3) -0.075(4) 0.020(4) -0.004(3)
    C10 0.057(3) 0.066(3) 0.136(5) -0.030(2) -0.002(3) -0.001(3)
    C11 0.069(3) 0.0349(18) 0.047(2) -0.0231(18) -0.0209(19) 0.0027(16)
    C12 0.112(4) 0.050(2) 0.060(3) -0.042(3) -0.045(3) 0.016(2)
    C13 0.092(4) 0.058(3) 0.078(3) -0.023(3) -0.052(3) 0.019(2)
    C14 0.063(3) 0.054(2) 0.074(3) -0.018(2) -0.034(2) 0.011(2)
    C15 0.067(3) 0.067(3) 0.100(4) 0.005(2) -0.025(3) 0.003(3)
    C16 0.177(6) 0.064(3) 0.063(3) -0.052(4) -0.066(4) 0.018(2)
    C17 0.0454(19) 0.0312(17) 0.0453(19) -0.0144(15) -0.0129(15) 0.0022(14)
    C18 0.056(2) 0.049(2) 0.062(2) -0.0258(19) -0.0076(19) -0.0030(18)
    C19 0.073(3) 0.053(2) 0.080(3) -0.036(2) -0.014(2) 0.006(2)
    C20 0.090(3) 0.042(2) 0.093(4) -0.030(2) -0.022(3) -0.008(2)
    C21 0.076(3) 0.038(2) 0.089(3) -0.015(2) -0.008(3) -0.013(2)
    C22 0.057(2) 0.040(2) 0.057(2) -0.0152(17) -0.0027(18) -0.0091(17)
    C23 0.0379(18) 0.0372(18) 0.0446(19) -0.0077(14) -0.0058(15) -0.0026(15)
    C24 0.055(2) 0.047(2) 0.043(2) -0.0045(18) -0.0075(17) -0.0050(16)
    C25 0.071(3) 0.067(3) 0.046(2) 0.003(2) -0.002(2) -0.003(2)
    C26 0.068(3) 0.069(3) 0.069(3) 0.001(2) 0.004(2) -0.025(2)
    C27 0.062(3) 0.037(2) 0.074(3) 0.0025(18) -0.002(2) -0.0109(19)
    C28 0.053(2) 0.0358(19) 0.057(2) -0.0084(17) -0.0060(18) -0.0027(16)
    C29 0.0369(17) 0.0375(17) 0.0375(17) -0.0094(14) -0.0087(14) -0.0040(14)
    C30 0.045(2) 0.0369(18) 0.052(2) -0.0125(16) -0.0096(16) -0.0033(16)
    C31 0.061(2) 0.046(2) 0.065(3) -0.0234(19) -0.012(2) -0.0048(19)
    C32 0.063(3) 0.063(3) 0.079(3) -0.030(2) -0.024(2) -0.013(2)
    C33 0.059(3) 0.063(3) 0.069(3) -0.018(2) -0.032(2) 0.001(2)
    C34 0.045(2) 0.0404(19) 0.045(2) -0.0093(16) -0.0131(16) -0.0013(15)
    C35 0.045(2) 0.042(2) 0.052(2) -0.0058(16) -0.0220(17) 0.0005(16)
    C36 0.045(2) 0.047(2) 0.062(2) -0.0005(17) -0.0219(18) 0.0005(18)
    C37 0.068(3) 0.045(2) 0.076(3) 0.001(2) -0.021(2) 0.000(2)
    C38 0.088(4) 0.047(3) 0.088(4) -0.009(2) -0.026(3) 0.012(2)
    C39 0.081(3) 0.065(3) 0.062(3) -0.022(3) -0.019(2) 0.011(2)
    C40 0.062(3) 0.054(2) 0.050(2) -0.013(2) -0.0198(19) 0.0008(18)
    C42 0.051(3) 0.109(4) 0.098(4) -0.023(3) -0.007(3) -0.011(3)
    C43 0.085(4) 0.076(3) 0.082(4) 0.000(3) -0.001(3) -0.025(3)
    C44 0.198(9) 0.139(7) 0.125(6) -0.101(6) -0.080(6) 0.033(5)
_geom_special_details
;
All e.s.d.'s (except the e.s.d. in the dihedral angle between two l.s. planes)
are estimated using the full covariance matrix. The cell e.s.d.'s are taken
into account individually in the estimation of e.s.d.'s in distances, angles
and torsion angles; correlations between e.s.d.'s in cell parameters are only
used when they are defined by crystal symmetry. An approximate (isotropic)
treatment of cell e.s.d.'s is used for estimating e.s.d.'s involving l.s.
planes.
;
loop_
    _geom_bond_atom_site_label_1
    _geom_bond_atom_site_label_2
    _geom_bond_site_symmetry_2
    _geom_bond_distance
    _geom_bond_publ_flag
    Pd1 C1 . 1.997(3) yes
    Pd1 N1 . 2.192(3) yes
    Pd1 P1 . 2.2654(9) yes
    Pd1 Br1 . 2.6585(6) yes
    Fe1 C2 . 2.025(4) ?
    Fe1 C3 . 2.028(4) ?
    Fe1 C9 . 2.032(5) ?
    Fe1 C7 . 2.034(4) ?
    Fe1 C10 . 2.035(5) ?
    Fe1 C8 . 2.041(4) ?
    Fe1 C4 . 2.047(4) ?
    Fe1 C6 . 2.047(5) ?
    Fe1 C5 . 2.053(3) ?
    Fe1 C1 . 2.058(3) ?
    P1 C29 . 1.841(3) ?
    P1 C17 . 1.851(3) ?
    P1 C23 . 1.857(3) ?
    Cl2 C44 . 1.715(8) ?
    Cl3 C44 . 1.737(7) ?
    N1 C14 . 1.343(5) ?
    N1 C11 . 1.364(5) ?
    N2 C11 . 1.337(5) ?
    N2 C12 . 1.346(6) ?
    N3 C36 . 1.414(5) ?
    N3 C42 . 1.449(6) ?
    N3 C43 . 1.454(6) ?
    C1 C5 . 1.420(5) ?
    C1 C2 . 1.443(5) ?
    C2 C3 . 1.425(5) ?
    C2 C11 . 1.448(5) ?
    C3 C4 . 1.411(6) ?
    C3 H3 . 0.9800 ?
    C4 C5 . 1.425(5) ?
    C4 H4 . 0.9800 ?
    C5 H5 . 0.9800 ?
    C6 C7 . 1.381(7) ?
    C6 C10 . 1.398(8) ?
    C6 H6 . 0.9800 ?
    C7 C8 . 1.394(7) ?
    C7 H7 . 0.9800 ?
    C8 C9 . 1.393(8) ?
    C8 H8 . 0.9800 ?
    C9 C10 . 1.427(8) ?
    C9 H9 . 0.9800 ?
    C10 H10 . 0.9800 ?
    C12 C13 . 1.371(7) ?
    C12 C16 . 1.510(6) ?
    C13 C14 . 1.391(6) ?
    C13 H13 . 0.9300 ?
    C14 C15 . 1.488(7) ?
    C15 H15A . 0.9600 ?
    C15 H15B . 0.9600 ?
    C15 H15C . 0.9600 ?
    C16 H16A . 0.9600 ?
    C16 H16B . 0.9600 ?
    C16 H16C . 0.9600 ?
    C17 C22 . 1.521(5) ?
    C17 C18 . 1.537(5) ?
    C17 H17 . 0.9800 ?
    C18 C19 . 1.534(5) ?
    C18 H18A . 0.9700 ?
    C18 H18B . 0.9700 ?
    C19 C20 . 1.501(6) ?
    C19 H19A . 0.9700 ?
    C19 H19B . 0.9700 ?
    C20 C21 . 1.510(6) ?
    C20 H20A . 0.9700 ?
    C20 H20B . 0.9700 ?
    C21 C22 . 1.533(5) ?
    C21 H21A . 0.9700 ?
    C21 H21B . 0.9700 ?
    C22 H22A . 0.9700 ?
    C22 H22B . 0.9700 ?
    C23 C28 . 1.530(5) ?
    C23 C24 . 1.532(5) ?
    C23 H23 . 0.9800 ?
    C24 C25 . 1.533(5) ?
    C24 H24A . 0.9700 ?
    C24 H24B . 0.9700 ?
    C25 C26 . 1.535(6) ?
    C25 H25A . 0.9700 ?
    C25 H25B . 0.9700 ?
    C26 C27 . 1.525(6) ?
    C26 H26A . 0.9700 ?
    C26 H26B . 0.9700 ?
    C27 C28 . 1.513(5) ?
    C27 H27A . 0.9700 ?
    C27 H27B . 0.9700 ?
    C28 H28A . 0.9700 ?
    C28 H28B . 0.9700 ?
    C29 C30 . 1.405(5) ?
    C29 C34 . 1.419(5) ?
    C30 C31 . 1.372(5) ?
    C30 H30 . 0.9300 ?
    C31 C32 . 1.368(6) ?
    C31 H31 . 0.9300 ?
    C32 C33 . 1.379(6) ?
    C32 H32 . 0.9300 ?
    C33 C34 . 1.393(5) ?
    C33 H33 . 0.9300 ?
    C34 C35 . 1.499(5) ?
    C35 C40 . 1.396(5) ?
    C35 C36 . 1.420(5) ?
    C36 C37 . 1.391(6) ?
    C37 C38 . 1.389(7) ?
    C37 H37 . 0.9300 ?
    C38 C39 . 1.360(7) ?
    C38 H38 . 0.9300 ?
    C39 C40 . 1.386(6) ?
    C39 H39 . 0.9300 ?
    C40 H40 . 0.9300 ?
    C42 H42A . 0.9600 ?
    C42 H42B . 0.9600 ?
    C42 H42C . 0.9600 ?
    C43 H43A . 0.9600 ?
    C43 H43B . 0.9600 ?
    C43 H43C . 0.9600 ?
    C44 H44A . 0.9700 ?
    C44 H44B . 0.9700 ?
loop_
    _geom_angle_atom_site_label_1
    _geom_angle_atom_site_label_2
    _geom_angle_atom_site_label_3
    _geom_angle_site_symmetry_1
    _geom_angle_site_symmetry_3
    _geom_angle
    _geom_angle_publ_flag
    C1 Pd1 N1 . . 80.12(13) ?
    C1 Pd1 P1 . . 93.07(10) ?
    N1 Pd1 P1 . . 173.00(9) yes
    C1 Pd1 Br1 . . 160.40(10) yes
    N1 Pd1 Br1 . . 92.84(8) ?
    P1 Pd1 Br1 . . 94.13(3) ?
    C2 Fe1 C3 . . 41.18(15) ?
    C2 Fe1 C9 . . 122.5(2) ?
    C3 Fe1 C9 . . 106.90(19) ?
    C2 Fe1 C7 . . 123.4(2) ?
    C3 Fe1 C7 . . 159.1(2) ?
    C9 Fe1 C7 . . 67.4(2) ?
    C2 Fe1 C10 . . 159.3(2) ?
    C3 Fe1 C10 . . 122.8(2) ?
    C9 Fe1 C10 . . 41.1(2) ?
    C7 Fe1 C10 . . 67.2(2) ?
    C2 Fe1 C8 . . 107.86(19) ?
    C3 Fe1 C8 . . 122.8(2) ?
    C9 Fe1 C8 . . 40.0(2) ?
    C7 Fe1 C8 . . 40.0(2) ?
    C10 Fe1 C8 . . 67.7(2) ?
    C2 Fe1 C4 . . 68.24(16) ?
    C3 Fe1 C4 . . 40.50(17) ?
    C9 Fe1 C4 . . 123.1(2) ?
    C7 Fe1 C4 . . 159.5(2) ?
    C10 Fe1 C4 . . 108.1(2) ?
    C8 Fe1 C4 . . 158.8(2) ?
    C2 Fe1 C6 . . 158.8(2) ?
    C3 Fe1 C6 . . 159.1(2) ?
    C9 Fe1 C6 . . 67.9(2) ?
    C7 Fe1 C6 . . 39.6(2) ?
    C10 Fe1 C6 . . 40.1(2) ?
    C8 Fe1 C6 . . 67.1(2) ?
    C4 Fe1 C6 . . 124.0(2) ?
    C2 Fe1 C5 . . 68.29(15) ?
    C3 Fe1 C5 . . 68.69(16) ?
    C9 Fe1 C5 . . 159.4(3) ?
    C7 Fe1 C5 . . 123.73(19) ?
    C10 Fe1 C5 . . 123.2(2) ?
    C8 Fe1 C5 . . 159.2(2) ?
    C4 Fe1 C5 . . 40.68(15) ?
    C6 Fe1 C5 . . 108.64(18) ?
    C2 Fe1 C1 . . 41.39(14) ?
    C3 Fe1 C1 . . 69.73(15) ?
    C9 Fe1 C1 . . 158.8(3) ?
    C7 Fe1 C1 . . 107.86(17) ?
    C10 Fe1 C1 . . 158.2(2) ?
    C8 Fe1 C1 . . 123.1(2) ?
    C4 Fe1 C1 . . 68.68(14) ?
    C6 Fe1 C1 . . 122.59(18) ?
    C5 Fe1 C1 . . 40.43(14) ?
    C29 P1 C17 . . 110.59(16) ?
    C29 P1 C23 . . 101.08(16) ?
    C17 P1 C23 . . 106.19(16) ?
    C29 P1 Pd1 . . 115.27(11) ?
    C17 P1 Pd1 . . 112.84(12) ?
    C23 P1 Pd1 . . 109.86(11) ?
    C14 N1 C11 . . 117.0(3) ?
    C14 N1 Pd1 . . 132.7(3) ?
    C11 N1 Pd1 . . 110.3(2) ?
    C11 N2 C12 . . 116.1(4) ?
    C36 N3 C42 . . 116.4(4) ?
    C36 N3 C43 . . 116.8(4) ?
    C42 N3 C43 . . 109.8(4) ?
    C5 C1 C2 . . 106.1(3) ?
    C5 C1 Pd1 . . 142.9(3) ?
    C2 C1 Pd1 . . 109.9(3) ?
    C5 C1 Fe1 . . 69.6(2) ?
    C2 C1 Fe1 . . 68.06(19) ?
    Pd1 C1 Fe1 . . 132.86(17) ?
    C3 C2 C1 . . 109.1(3) ?
    C3 C2 C11 . . 130.0(3) ?
    C1 C2 C11 . . 119.3(3) ?
    C3 C2 Fe1 . . 69.5(2) ?
    C1 C2 Fe1 . . 70.6(2) ?
    C11 C2 Fe1 . . 114.3(2) ?
    C4 C3 C2 . . 107.3(3) ?
    C4 C3 Fe1 . . 70.5(2) ?
    C2 C3 Fe1 . . 69.3(2) ?
    C4 C3 H3 . . 126.3 ?
    C2 C3 H3 . . 126.3 ?
    Fe1 C3 H3 . . 126.3 ?
    C3 C4 C5 . . 108.6(3) ?
    C3 C4 Fe1 . . 69.0(2) ?
    C5 C4 Fe1 . . 69.9(2) ?
    C3 C4 H4 . . 125.7 ?
    C5 C4 H4 . . 125.7 ?
    Fe1 C4 H4 . . 125.7 ?
    C1 C5 C4 . . 109.0(3) ?
    C1 C5 Fe1 . . 69.99(19) ?
    C4 C5 Fe1 . . 69.5(2) ?
    C1 C5 H5 . . 125.5 ?
    C4 C5 H5 . . 125.5 ?
    Fe1 C5 H5 . . 125.5 ?
    C7 C6 C10 . . 108.1(5) ?
    C7 C6 Fe1 . . 69.7(3) ?
    C10 C6 Fe1 . . 69.5(3) ?
    C7 C6 H6 . . 125.9 ?
    C10 C6 H6 . . 125.9 ?
    Fe1 C6 H6 . . 125.9 ?
    C6 C7 C8 . . 109.0(5) ?
    C6 C7 Fe1 . . 70.8(3) ?
    C8 C7 Fe1 . . 70.3(3) ?
    C6 C7 H7 . . 125.5 ?
    C8 C7 H7 . . 125.5 ?
    Fe1 C7 H7 . . 125.5 ?
    C9 C8 C7 . . 108.1(5) ?
    C9 C8 Fe1 . . 69.7(3) ?
    C7 C8 Fe1 . . 69.7(3) ?
    C9 C8 H8 . . 125.9 ?
    C7 C8 H8 . . 125.9 ?
    Fe1 C8 H8 . . 125.9 ?
    C8 C9 C10 . . 107.2(5) ?
    C8 C9 Fe1 . . 70.3(3) ?
    C10 C9 Fe1 . . 69.6(3) ?
    C8 C9 H9 . . 126.4 ?
    C10 C9 H9 . . 126.4 ?
    Fe1 C9 H9 . . 126.4 ?
    C6 C10 C9 . . 107.5(5) ?
    C6 C10 Fe1 . . 70.4(3) ?
    C9 C10 Fe1 . . 69.3(3) ?
    C6 C10 H10 . . 126.3 ?
    C9 C10 H10 . . 126.3 ?
    Fe1 C10 H10 . . 126.3 ?
    N2 C11 N1 . . 125.8(4) ?
    N2 C11 C2 . . 120.5(4) ?
    N1 C11 C2 . . 113.6(3) ?
    N2 C12 C13 . . 121.1(4) ?
    N2 C12 C16 . . 116.5(5) ?
    C13 C12 C16 . . 122.3(5) ?
    C12 C13 C14 . . 120.0(4) ?
    C12 C13 H13 . . 120.0 ?
    C14 C13 H13 . . 120.0 ?
    N1 C14 C13 . . 119.2(4) ?
    N1 C14 C15 . . 119.8(4) ?
    C13 C14 C15 . . 120.8(4) ?
    C14 C15 H15A . . 109.5 ?
    C14 C15 H15B . . 109.5 ?
    H15A C15 H15B . . 109.5 ?
    C14 C15 H15C . . 109.5 ?
    H15A C15 H15C . . 109.5 ?
    H15B C15 H15C . . 109.5 ?
    C12 C16 H16A . . 109.5 ?
    C12 C16 H16B . . 109.5 ?
    H16A C16 H16B . . 109.5 ?
    C12 C16 H16C . . 109.5 ?
    H16A C16 H16C . . 109.5 ?
    H16B C16 H16C . . 109.5 ?
    C22 C17 C18 . . 109.9(3) ?
    C22 C17 P1 . . 109.9(2) ?
    C18 C17 P1 . . 113.7(2) ?
    C22 C17 H17 . . 107.7 ?
    C18 C17 H17 . . 107.7 ?
    P1 C17 H17 . . 107.7 ?
    C19 C18 C17 . . 109.7(3) ?
    C19 C18 H18A . . 109.7 ?
    C17 C18 H18A . . 109.7 ?
    C19 C18 H18B . . 109.7 ?
    C17 C18 H18B . . 109.7 ?
    H18A C18 H18B . . 108.2 ?
    C20 C19 C18 . . 111.8(4) ?
    C20 C19 H19A . . 109.3 ?
    C18 C19 H19A . . 109.3 ?
    C20 C19 H19B . . 109.3 ?
    C18 C19 H19B . . 109.3 ?
    H19A C19 H19B . . 107.9 ?
    C19 C20 C21 . . 110.7(4) ?
    C19 C20 H20A . . 109.5 ?
    C21 C20 H20A . . 109.5 ?
    C19 C20 H20B . . 109.5 ?
    C21 C20 H20B . . 109.5 ?
    H20A C20 H20B . . 108.1 ?
    C20 C21 C22 . . 111.7(4) ?
    C20 C21 H21A . . 109.3 ?
    C22 C21 H21A . . 109.3 ?
    C20 C21 H21B . . 109.3 ?
    C22 C21 H21B . . 109.3 ?
    H21A C21 H21B . . 107.9 ?
    C17 C22 C21 . . 111.2(3) ?
    C17 C22 H22A . . 109.4 ?
    C21 C22 H22A . . 109.4 ?
    C17 C22 H22B . . 109.4 ?
    C21 C22 H22B . . 109.4 ?
    H22A C22 H22B . . 108.0 ?
    C28 C23 C24 . . 110.0(3) ?
    C28 C23 P1 . . 113.1(2) ?
    C24 C23 P1 . . 116.3(2) ?
    C28 C23 H23 . . 105.5 ?
    C24 C23 H23 . . 105.5 ?
    P1 C23 H23 . . 105.5 ?
    C23 C24 C25 . . 109.8(3) ?
    C23 C24 H24A . . 109.7 ?
    C25 C24 H24A . . 109.7 ?
    C23 C24 H24B . . 109.7 ?
    C25 C24 H24B . . 109.7 ?
    H24A C24 H24B . . 108.2 ?
    C24 C25 C26 . . 111.1(4) ?
    C24 C25 H25A . . 109.4 ?
    C26 C25 H25A . . 109.4 ?
    C24 C25 H25B . . 109.4 ?
    C26 C25 H25B . . 109.4 ?
    H25A C25 H25B . . 108.0 ?
    C27 C26 C25 . . 110.4(4) ?
    C27 C26 H26A . . 109.6 ?
    C25 C26 H26A . . 109.6 ?
    C27 C26 H26B . . 109.6 ?
    C25 C26 H26B . . 109.6 ?
    H26A C26 H26B . . 108.1 ?
    C28 C27 C26 . . 111.1(3) ?
    C28 C27 H27A . . 109.4 ?
    C26 C27 H27A . . 109.4 ?
    C28 C27 H27B . . 109.4 ?
    C26 C27 H27B . . 109.4 ?
    H27A C27 H27B . . 108.0 ?
    C27 C28 C23 . . 110.7(3) ?
    C27 C28 H28A . . 109.5 ?
    C23 C28 H28A . . 109.5 ?
    C27 C28 H28B . . 109.5 ?
    C23 C28 H28B . . 109.5 ?
    H28A C28 H28B . . 108.1 ?
    C30 C29 C34 . . 117.3(3) ?
    C30 C29 P1 . . 111.3(3) ?
    C34 C29 P1 . . 131.0(3) ?
    C31 C30 C29 . . 122.9(4) ?
    C31 C30 H30 . . 118.6 ?
    C29 C30 H30 . . 118.6 ?
    C32 C31 C30 . . 119.7(4) ?
    C32 C31 H31 . . 120.1 ?
    C30 C31 H31 . . 120.1 ?
    C31 C32 C33 . . 118.9(4) ?
    C31 C32 H32 . . 120.6 ?
    C33 C32 H32 . . 120.6 ?
    C32 C33 C34 . . 123.2(4) ?
    C32 C33 H33 . . 118.4 ?
    C34 C33 H33 . . 118.4 ?
    C33 C34 C29 . . 117.8(3) ?
    C33 C34 C35 . . 115.7(3) ?
    C29 C34 C35 . . 126.5(3) ?
    C40 C35 C36 . . 118.7(4) ?
    C40 C35 C34 . . 118.3(3) ?
    C36 C35 C34 . . 122.8(3) ?
    C37 C36 N3 . . 121.2(4) ?
    C37 C36 C35 . . 117.9(4) ?
    N3 C36 C35 . . 120.9(3) ?
    C38 C37 C36 . . 122.0(4) ?
    C38 C37 H37 . . 119.0 ?
    C36 C37 H37 . . 119.0 ?
    C39 C38 C37 . . 120.1(4) ?
    C39 C38 H38 . . 119.9 ?
    C37 C38 H38 . . 119.9 ?
    C38 C39 C40 . . 119.6(4) ?
    C38 C39 H39 . . 120.2 ?
    C40 C39 H39 . . 120.2 ?
    C39 C40 C35 . . 121.7(4) ?
    C39 C40 H40 . . 119.1 ?
    C35 C40 H40 . . 119.1 ?
    N3 C42 H42A . . 109.5 ?
    N3 C42 H42B . . 109.5 ?
    H42A C42 H42B . . 109.5 ?
    N3 C42 H42C . . 109.5 ?
    H42A C42 H42C . . 109.5 ?
    H42B C42 H42C . . 109.5 ?
    N3 C43 H43A . . 109.5 ?
    N3 C43 H43B . . 109.5 ?
    H43A C43 H43B . . 109.5 ?
    N3 C43 H43C . . 109.5 ?
    H43A C43 H43C . . 109.5 ?
    H43B C43 H43C . . 109.5 ?
    Cl2 C44 Cl3 . . 112.9(4) ?
    Cl2 C44 H44A . . 109.0 ?
    Cl3 C44 H44A . . 109.0 ?
    Cl2 C44 H44B . . 109.0 ?
    Cl3 C44 H44B . . 109.0 ?
    H44A C44 H44B . . 107.8 ?
loop_
    _geom_torsion_atom_site_label_1
    _geom_torsion_atom_site_label_2
    _geom_torsion_atom_site_label_3
    _geom_torsion_atom_site_label_4
    _geom_torsion_site_symmetry_1
    _geom_torsion_site_symmetry_2
    _geom_torsion_site_symmetry_3
    _geom_torsion_site_symmetry_4
    _geom_torsion
    _geom_torsion_publ_flag
    C1 Pd1 P1 C29 . . . . 43.93(15) ?
    N1 Pd1 P1 C29 . . . . 31.0(7) ?
    Br1 Pd1 P1 C29 . . . . -154.31(12) ?
    C1 Pd1 P1 C17 . . . . -84.43(15) ?
    N1 Pd1 P1 C17 . . . . -97.3(7) ?
    Br1 Pd1 P1 C17 . . . . 77.32(12) ?
    C1 Pd1 P1 C23 . . . . 157.29(15) ?
    N1 Pd1 P1 C23 . . . . 144.4(7) ?
    Br1 Pd1 P1 C23 . . . . -40.96(12) ?
    C1 Pd1 N1 C14 . . . . -159.6(4) ?
    P1 Pd1 N1 C14 . . . . -146.5(6) ?
    Br1 Pd1 N1 C14 . . . . 38.9(4) ?
    C1 Pd1 N1 C11 . . . . 21.8(2) ?
    P1 Pd1 N1 C11 . . . . 34.9(8) ?
    Br1 Pd1 N1 C11 . . . . -139.8(2) ?
    N1 Pd1 C1 C5 . . . . 172.1(4) ?
    P1 Pd1 C1 C5 . . . . -6.3(4) ?
    Br1 Pd1 C1 C5 . . . . -117.7(4) ?
    N1 Pd1 C1 C2 . . . . -22.0(2) ?
    P1 Pd1 C1 C2 . . . . 159.5(2) ?
    Br1 Pd1 C1 C2 . . . . 48.1(4) ?
    N1 Pd1 C1 Fe1 . . . . 56.1(2) ?
    P1 Pd1 C1 Fe1 . . . . -122.3(2) ?
    Br1 Pd1 C1 Fe1 . . . . 126.2(2) ?
    C2 Fe1 C1 C5 . . . . 118.0(3) ?
    C3 Fe1 C1 C5 . . . . 80.6(2) ?
    C9 Fe1 C1 C5 . . . . 165.1(5) ?
    C7 Fe1 C1 C5 . . . . -121.4(3) ?
    C10 Fe1 C1 C5 . . . . -48.4(6) ?
    C8 Fe1 C1 C5 . . . . -162.8(3) ?
    C4 Fe1 C1 C5 . . . . 37.1(2) ?
    C6 Fe1 C1 C5 . . . . -80.5(3) ?
    C3 Fe1 C1 C2 . . . . -37.4(2) ?
    C9 Fe1 C1 C2 . . . . 47.1(6) ?
    C7 Fe1 C1 C2 . . . . 120.6(3) ?
    C10 Fe1 C1 C2 . . . . -166.4(5) ?
    C8 Fe1 C1 C2 . . . . 79.3(3) ?
    C4 Fe1 C1 C2 . . . . -80.8(2) ?
    C6 Fe1 C1 C2 . . . . 161.5(3) ?
    C5 Fe1 C1 C2 . . . . -118.0(3) ?
    C2 Fe1 C1 Pd1 . . . . -97.3(3) ?
    C3 Fe1 C1 Pd1 . . . . -134.7(3) ?
    C9 Fe1 C1 Pd1 . . . . -50.2(6) ?
    C7 Fe1 C1 Pd1 . . . . 23.3(3) ?
    C10 Fe1 C1 Pd1 . . . . 96.3(5) ?
    C8 Fe1 C1 Pd1 . . . . -18.1(3) ?
    C4 Fe1 C1 Pd1 . . . . -178.2(3) ?
    C6 Fe1 C1 Pd1 . . . . 64.2(3) ?
    C5 Fe1 C1 Pd1 . . . . 144.7(4) ?
    C5 C1 C2 C3 . . . . -0.4(4) ?
    Pd1 C1 C2 C3 . . . . -171.6(2) ?
    Fe1 C1 C2 C3 . . . . 59.1(3) ?
    C5 C1 C2 C11 . . . . -167.1(3) ?
    Pd1 C1 C2 C11 . . . . 21.7(4) ?
    Fe1 C1 C2 C11 . . . . -107.6(3) ?
    C5 C1 C2 Fe1 . . . . -59.5(2) ?
    Pd1 C1 C2 Fe1 . . . . 129.34(18) ?
    C9 Fe1 C2 C3 . . . . 78.2(3) ?
    C7 Fe1 C2 C3 . . . . 161.0(3) ?
    C10 Fe1 C2 C3 . . . . 45.6(6) ?
    C8 Fe1 C2 C3 . . . . 119.7(3) ?
    C4 Fe1 C2 C3 . . . . -38.1(2) ?
    C6 Fe1 C2 C3 . . . . -167.7(5) ?
    C5 Fe1 C2 C3 . . . . -82.0(2) ?
    C1 Fe1 C2 C3 . . . . -120.1(3) ?
    C3 Fe1 C2 C1 . . . . 120.1(3) ?
    C9 Fe1 C2 C1 . . . . -161.7(3) ?
    C7 Fe1 C2 C1 . . . . -78.9(3) ?
    C10 Fe1 C2 C1 . . . . 165.7(5) ?
    C8 Fe1 C2 C1 . . . . -120.2(3) ?
    C4 Fe1 C2 C1 . . . . 82.0(2) ?
    C6 Fe1 C2 C1 . . . . -47.6(6) ?
    C5 Fe1 C2 C1 . . . . 38.06(19) ?
    C3 Fe1 C2 C11 . . . . -125.7(4) ?
    C9 Fe1 C2 C11 . . . . -47.5(4) ?
    C7 Fe1 C2 C11 . . . . 35.3(4) ?
    C10 Fe1 C2 C11 . . . . -80.1(6) ?
    C8 Fe1 C2 C11 . . . . -6.0(3) ?
    C4 Fe1 C2 C11 . . . . -163.8(3) ?
    C6 Fe1 C2 C11 . . . . 66.6(6) ?
    C5 Fe1 C2 C11 . . . . 152.2(3) ?
    C1 Fe1 C2 C11 . . . . 114.2(3) ?
    C1 C2 C3 C4 . . . . 0.9(4) ?
    C11 C2 C3 C4 . . . . 165.6(4) ?
    Fe1 C2 C3 C4 . . . . 60.5(3) ?
    C1 C2 C3 Fe1 . . . . -59.7(2) ?
    C11 C2 C3 Fe1 . . . . 105.1(4) ?
    C2 Fe1 C3 C4 . . . . -118.1(3) ?
    C9 Fe1 C3 C4 . . . . 121.5(3) ?
    C7 Fe1 C3 C4 . . . . -167.6(5) ?
    C10 Fe1 C3 C4 . . . . 79.4(3) ?
    C8 Fe1 C3 C4 . . . . 162.4(3) ?
    C6 Fe1 C3 C4 . . . . 49.4(6) ?
    C5 Fe1 C3 C4 . . . . -37.2(2) ?
    C1 Fe1 C3 C4 . . . . -80.5(2) ?
    C9 Fe1 C3 C2 . . . . -120.3(3) ?
    C7 Fe1 C3 C2 . . . . -49.5(6) ?
    C10 Fe1 C3 C2 . . . . -162.5(3) ?
    C8 Fe1 C3 C2 . . . . -79.5(3) ?
    C4 Fe1 C3 C2 . . . . 118.1(3) ?
    C6 Fe1 C3 C2 . . . . 167.5(5) ?
    C5 Fe1 C3 C2 . . . . 81.0(2) ?
    C1 Fe1 C3 C2 . . . . 37.6(2) ?
    C2 C3 C4 C5 . . . . -1.0(4) ?
    Fe1 C3 C4 C5 . . . . 58.8(3) ?
    C2 C3 C4 Fe1 . . . . -59.8(2) ?
    C2 Fe1 C4 C3 . . . . 38.7(2) ?
    C9 Fe1 C4 C3 . . . . -76.8(3) ?
    C7 Fe1 C4 C3 . . . . 167.4(5) ?
    C10 Fe1 C4 C3 . . . . -119.6(3) ?
    C8 Fe1 C4 C3 . . . . -44.7(6) ?
    C6 Fe1 C4 C3 . . . . -160.9(3) ?
    C5 Fe1 C4 C3 . . . . 120.3(3) ?
    C1 Fe1 C4 C3 . . . . 83.4(2) ?
    C2 Fe1 C4 C5 . . . . -81.6(2) ?
    C3 Fe1 C4 C5 . . . . -120.3(3) ?
    C9 Fe1 C4 C5 . . . . 163.0(3) ?
    C7 Fe1 C4 C5 . . . . 47.1(6) ?
    C10 Fe1 C4 C5 . . . . 120.2(3) ?
    C8 Fe1 C4 C5 . . . . -164.9(5) ?
    C6 Fe1 C4 C5 . . . . 78.8(3) ?
    C1 Fe1 C4 C5 . . . . -36.9(2) ?
    C2 C1 C5 C4 . . . . -0.2(4) ?
    Pd1 C1 C5 C4 . . . . 166.0(3) ?
    Fe1 C1 C5 C4 . . . . -58.7(3) ?
    C2 C1 C5 Fe1 . . . . 58.5(2) ?
    Pd1 C1 C5 Fe1 . . . . -135.3(4) ?
    C3 C4 C5 C1 . . . . 0.7(4) ?
    Fe1 C4 C5 C1 . . . . 59.0(2) ?
    C3 C4 C5 Fe1 . . . . -58.3(3) ?
    C2 Fe1 C5 C1 . . . . -38.9(2) ?
    C3 Fe1 C5 C1 . . . . -83.4(2) ?
    C9 Fe1 C5 C1 . . . . -164.6(5) ?
    C7 Fe1 C5 C1 . . . . 77.6(3) ?
    C10 Fe1 C5 C1 . . . . 160.6(3) ?
    C8 Fe1 C5 C1 . . . . 44.3(6) ?
    C4 Fe1 C5 C1 . . . . -120.4(3) ?
    C6 Fe1 C5 C1 . . . . 118.7(3) ?
    C2 Fe1 C5 C4 . . . . 81.4(3) ?
    C3 Fe1 C5 C4 . . . . 37.0(2) ?
    C9 Fe1 C5 C4 . . . . -44.3(6) ?
    C7 Fe1 C5 C4 . . . . -162.0(3) ?
    C10 Fe1 C5 C4 . . . . -79.0(3) ?
    C8 Fe1 C5 C4 . . . . 164.6(5) ?
    C6 Fe1 C5 C4 . . . . -120.9(3) ?
    C1 Fe1 C5 C4 . . . . 120.4(3) ?
    C2 Fe1 C6 C7 . . . . -42.9(6) ?
    C3 Fe1 C6 C7 . . . . 160.3(4) ?
    C9 Fe1 C6 C7 . . . . 80.9(4) ?
    C10 Fe1 C6 C7 . . . . 119.5(5) ?
    C8 Fe1 C6 C7 . . . . 37.4(3) ?
    C4 Fe1 C6 C7 . . . . -163.2(3) ?
    C5 Fe1 C6 C7 . . . . -120.8(3) ?
    C1 Fe1 C6 C7 . . . . -78.3(3) ?
    C2 Fe1 C6 C10 . . . . -162.4(5) ?
    C3 Fe1 C6 C10 . . . . 40.7(7) ?
    C9 Fe1 C6 C10 . . . . -38.7(4) ?
    C7 Fe1 C6 C10 . . . . -119.5(5) ?
    C8 Fe1 C6 C10 . . . . -82.1(4) ?
    C4 Fe1 C6 C10 . . . . 77.3(4) ?
    C5 Fe1 C6 C10 . . . . 119.7(3) ?
    C1 Fe1 C6 C10 . . . . 162.2(3) ?
    C10 C6 C7 C8 . . . . -1.0(5) ?
    Fe1 C6 C7 C8 . . . . -60.1(3) ?
    C10 C6 C7 Fe1 . . . . 59.0(3) ?
    C2 Fe1 C7 C6 . . . . 162.9(3) ?
    C3 Fe1 C7 C6 . . . . -160.3(4) ?
    C9 Fe1 C7 C6 . . . . -82.1(4) ?
    C10 Fe1 C7 C6 . . . . -37.4(3) ?
    C8 Fe1 C7 C6 . . . . -119.5(5) ?
    C4 Fe1 C7 C6 . . . . 43.1(7) ?
    C5 Fe1 C7 C6 . . . . 78.2(3) ?
    C1 Fe1 C7 C6 . . . . 119.9(3) ?
    C2 Fe1 C7 C8 . . . . -77.6(4) ?
    C3 Fe1 C7 C8 . . . . -40.8(7) ?
    C9 Fe1 C7 C8 . . . . 37.3(4) ?
    C10 Fe1 C7 C8 . . . . 82.1(4) ?
    C4 Fe1 C7 C8 . . . . 162.6(5) ?
    C6 Fe1 C7 C8 . . . . 119.5(5) ?
    C5 Fe1 C7 C8 . . . . -162.3(3) ?
    C1 Fe1 C7 C8 . . . . -120.6(3) ?
    C6 C7 C8 C9 . . . . 1.1(5) ?
    Fe1 C7 C8 C9 . . . . -59.3(3) ?
    C6 C7 C8 Fe1 . . . . 60.4(3) ?
    C2 Fe1 C8 C9 . . . . -119.6(4) ?
    C3 Fe1 C8 C9 . . . . -76.7(4) ?
    C7 Fe1 C8 C9 . . . . 119.4(5) ?
    C10 Fe1 C8 C9 . . . . 38.9(3) ?
    C4 Fe1 C8 C9 . . . . -43.8(7) ?
    C6 Fe1 C8 C9 . . . . 82.4(4) ?
    C5 Fe1 C8 C9 . . . . 164.7(5) ?
    C1 Fe1 C8 C9 . . . . -162.6(3) ?
    C2 Fe1 C8 C7 . . . . 121.0(3) ?
    C3 Fe1 C8 C7 . . . . 163.9(3) ?
    C9 Fe1 C8 C7 . . . . -119.4(5) ?
    C10 Fe1 C8 C7 . . . . -80.5(4) ?
    C4 Fe1 C8 C7 . . . . -163.2(5) ?
    C6 Fe1 C8 C7 . . . . -37.0(3) ?
    C5 Fe1 C8 C7 . . . . 45.3(7) ?
    C1 Fe1 C8 C7 . . . . 78.0(4) ?
    C7 C8 C9 C10 . . . . -0.7(5) ?
    Fe1 C8 C9 C10 . . . . -60.1(3) ?
    C7 C8 C9 Fe1 . . . . 59.3(3) ?
    C2 Fe1 C9 C8 . . . . 78.9(4) ?
    C3 Fe1 C9 C8 . . . . 121.2(3) ?
    C7 Fe1 C9 C8 . . . . -37.3(3) ?
    C10 Fe1 C9 C8 . . . . -118.0(5) ?
    C4 Fe1 C9 C8 . . . . 162.6(3) ?
    C6 Fe1 C9 C8 . . . . -80.3(4) ?
    C5 Fe1 C9 C8 . . . . -164.5(5) ?
    C1 Fe1 C9 C8 . . . . 43.9(7) ?
    C2 Fe1 C9 C10 . . . . -163.1(3) ?
    C3 Fe1 C9 C10 . . . . -120.8(3) ?
    C7 Fe1 C9 C10 . . . . 80.6(4) ?
    C8 Fe1 C9 C10 . . . . 118.0(5) ?
    C4 Fe1 C9 C10 . . . . -79.4(4) ?
    C6 Fe1 C9 C10 . . . . 37.7(3) ?
    C5 Fe1 C9 C10 . . . . -46.5(7) ?
    C1 Fe1 C9 C10 . . . . 161.8(4) ?
    C7 C6 C10 C9 . . . . 0.6(5) ?
    Fe1 C6 C10 C9 . . . . 59.7(3) ?
    C7 C6 C10 Fe1 . . . . -59.2(3) ?
    C8 C9 C10 C6 . . . . 0.1(5) ?
    Fe1 C9 C10 C6 . . . . -60.4(3) ?
    C8 C9 C10 Fe1 . . . . 60.5(3) ?
    C2 Fe1 C10 C6 . . . . 162.0(5) ?
    C3 Fe1 C10 C6 . . . . -163.9(3) ?
    C9 Fe1 C10 C6 . . . . 118.3(5) ?
    C7 Fe1 C10 C6 . . . . 37.0(3) ?
    C8 Fe1 C10 C6 . . . . 80.4(4) ?
    C4 Fe1 C10 C6 . . . . -121.7(3) ?
    C5 Fe1 C10 C6 . . . . -79.4(4) ?
    C1 Fe1 C10 C6 . . . . -44.0(6) ?
    C2 Fe1 C10 C9 . . . . 43.7(7) ?
    C3 Fe1 C10 C9 . . . . 77.8(4) ?
    C7 Fe1 C10 C9 . . . . -81.3(4) ?
    C8 Fe1 C10 C9 . . . . -37.9(3) ?
    C4 Fe1 C10 C9 . . . . 120.0(3) ?
    C6 Fe1 C10 C9 . . . . -118.3(5) ?
    C5 Fe1 C10 C9 . . . . 162.3(3) ?
    C1 Fe1 C10 C9 . . . . -162.3(4) ?
    C12 N2 C11 N1 . . . . 5.3(6) ?
    C12 N2 C11 C2 . . . . -170.8(3) ?
    C14 N1 C11 N2 . . . . -10.9(5) ?
    Pd1 N1 C11 N2 . . . . 168.0(3) ?
    C14 N1 C11 C2 . . . . 165.5(3) ?
    Pd1 N1 C11 C2 . . . . -15.6(4) ?
    C3 C2 C11 N2 . . . . 10.2(6) ?
    C1 C2 C11 N2 . . . . 173.6(3) ?
    Fe1 C2 C11 N2 . . . . 93.2(4) ?
    C3 C2 C11 N1 . . . . -166.4(4) ?
    C1 C2 C11 N1 . . . . -3.0(5) ?
    Fe1 C2 C11 N1 . . . . -83.4(3) ?
    C11 N2 C12 C13 . . . . 3.9(6) ?
    C11 N2 C12 C16 . . . . -179.0(4) ?
    N2 C12 C13 C14 . . . . -7.1(7) ?
    C16 C12 C13 C14 . . . . 175.9(4) ?
    C11 N1 C14 C13 . . . . 7.0(6) ?
    Pd1 N1 C14 C13 . . . . -171.6(3) ?
    C11 N1 C14 C15 . . . . -168.0(4) ?
    Pd1 N1 C14 C15 . . . . 13.5(6) ?
    C12 C13 C14 N1 . . . . 1.3(7) ?
    C12 C13 C14 C15 . . . . 176.2(5) ?
    C29 P1 C17 C22 . . . . -87.5(3) ?
    C23 P1 C17 C22 . . . . 163.6(3) ?
    Pd1 P1 C17 C22 . . . . 43.2(3) ?
    C29 P1 C17 C18 . . . . 148.7(3) ?
    C23 P1 C17 C18 . . . . 39.9(3) ?
    Pd1 P1 C17 C18 . . . . -80.5(3) ?
    C22 C17 C18 C19 . . . . 57.1(4) ?
    P1 C17 C18 C19 . . . . -179.1(3) ?
    C17 C18 C19 C20 . . . . -58.0(5) ?
    C18 C19 C20 C21 . . . . 56.7(5) ?
    C19 C20 C21 C22 . . . . -54.9(5) ?
    C18 C17 C22 C21 . . . . -56.3(4) ?
    P1 C17 C22 C21 . . . . 177.7(3) ?
    C20 C21 C22 C17 . . . . 55.5(5) ?
    C29 P1 C23 C28 . . . . 71.5(3) ?
    C17 P1 C23 C28 . . . . -173.0(3) ?
    Pd1 P1 C23 C28 . . . . -50.7(3) ?
    C29 P1 C23 C24 . . . . -57.1(3) ?
    C17 P1 C23 C24 . . . . 58.3(3) ?
    Pd1 P1 C23 C24 . . . . -179.3(2) ?
    C28 C23 C24 C25 . . . . 58.1(4) ?
    P1 C23 C24 C25 . . . . -171.8(3) ?
    C23 C24 C25 C26 . . . . -57.2(5) ?
    C24 C25 C26 C27 . . . . 56.0(5) ?
    C25 C26 C27 C28 . . . . -56.1(5) ?
    C26 C27 C28 C23 . . . . 57.9(5) ?
    C24 C23 C28 C27 . . . . -58.8(4) ?
    P1 C23 C28 C27 . . . . 169.4(3) ?
    C17 P1 C29 C30 . . . . 169.9(2) ?
    C23 P1 C29 C30 . . . . -78.0(3) ?
    Pd1 P1 C29 C30 . . . . 40.4(3) ?
    C17 P1 C29 C34 . . . . -18.8(4) ?
    C23 P1 C29 C34 . . . . 93.4(3) ?
    Pd1 P1 C29 C34 . . . . -148.2(3) ?
    C34 C29 C30 C31 . . . . -4.5(5) ?
    P1 C29 C30 C31 . . . . 168.2(3) ?
    C29 C30 C31 C32 . . . . 0.4(6) ?
    C30 C31 C32 C33 . . . . 2.3(7) ?
    C31 C32 C33 C34 . . . . -0.8(7) ?
    C32 C33 C34 C29 . . . . -3.4(6) ?
    C32 C33 C34 C35 . . . . 177.1(4) ?
    C30 C29 C34 C33 . . . . 5.8(5) ?
    P1 C29 C34 C33 . . . . -165.1(3) ?
    C30 C29 C34 C35 . . . . -174.8(3) ?
    P1 C29 C34 C35 . . . . 14.3(6) ?
    C33 C34 C35 C40 . . . . 80.8(5) ?
    C29 C34 C35 C40 . . . . -98.7(5) ?
    C33 C34 C35 C36 . . . . -94.5(5) ?
    C29 C34 C35 C36 . . . . 86.0(5) ?
    C42 N3 C36 C37 . . . . -113.7(5) ?
    C43 N3 C36 C37 . . . . 18.8(6) ?
    C42 N3 C36 C35 . . . . 67.7(5) ?
    C43 N3 C36 C35 . . . . -159.8(4) ?
    C40 C35 C36 C37 . . . . 3.1(6) ?
    C34 C35 C36 C37 . . . . 178.4(4) ?
    C40 C35 C36 N3 . . . . -178.3(4) ?
    C34 C35 C36 N3 . . . . -3.0(6) ?
    N3 C36 C37 C38 . . . . 179.6(4) ?
    C35 C36 C37 C38 . . . . -1.7(7) ?
    C36 C37 C38 C39 . . . . -0.5(8) ?
    C37 C38 C39 C40 . . . . 1.3(8) ?
    C38 C39 C40 C35 . . . . 0.1(7) ?
    C36 C35 C40 C39 . . . . -2.3(6) ?
    C34 C35 C40 C39 . . . . -177.9(4) ?
loop_
    _geom_hbond_atom_site_label_D
    _geom_hbond_atom_site_label_H
    _geom_hbond_atom_site_label_A
    _geom_hbond_site_symmetry_A
    _geom_hbond_distance_DH
    _geom_hbond_distance_HA
    _geom_hbond_distance_DA
    _geom_hbond_angle_DHA
    C3 H3 Cl2 2_665 0.98 2.78 3.671(5) 151.00
    C16 H16C Cg1 2_675 0.96 2.68 3.544(6) 150.63
