# Supplementary material for: Bromido{dicyclo­hexyl[2′-(dimethyl­amino)biphenyl-2-yl]phosphine-κP}[2-(4,6-dimethyl­pyrimidin-2-yl)ferrocenyl-κ2 C 1,N]palladium(II) dichloro­methane solvate
Source: Acta Crystallogr Sect E Struct Rep Online. 2009 Apr 18;65(Pt 5):m529–30. doi: 10.1107/S1600536809012884 (PMC2977585; doi:10.1107/S1600536809012884)
Supplement: Supplementary file 2 [file e-65-0m529-Isup2.hkl]

# 
# h,k,l, Fc-squared, Fo-squared, sigma(Fo-squared) and status flag 
# 
data_I
_shelx_title ' B in P-1' 
_shelx_refln_list_code          4 
_shelx_F_calc_maximum      277.47 
_exptl_crystal_F_000       976.00 
_reflns_d_resolution_high  0.8255 
 
loop_ 
 _symmetry_equiv_pos_as_xyz 
 'x, y, z' 
 '-x, -y, -z' 
 
_cell_length_a    10.2059 
_cell_length_b    10.3637 
_cell_length_c    21.9003 
_cell_angle_alpha  81.195 
_cell_angle_beta   76.590 
_cell_angle_gamma  72.647 
 
_shelx_F_squared_multiplier     1.000 
 
loop_ 
 _refln_index_h 
 _refln_index_k 
 _refln_index_l 
 _refln_F_squared_calc 
 _refln_F_squared_meas 
 _refln_F_squared_sigma 
 _refln_observed_status 
   2   0   0    10289.80     9654.17     81.90 o 
   3   0   0    19814.96    21156.54    160.35 o 
   4   0   0     1544.31     1512.90     22.99 o 
   5   0   0      455.21      465.41     11.19 o 
   6   0   0     1427.95     1415.67     21.71 o 
   7   0   0      435.24      425.01     17.44 o 
   8   0   0       13.79       16.09     10.84 o 
   9   0   0      148.56      147.04     18.57 o 
  10   0   0      647.96      637.30     38.41 o 
  11   0   0       40.57       77.44     21.14 o 
 -11   1   0      410.34      487.07     38.96 o 
 -10   1   0      242.28      251.89     26.81 o 
  -9   1   0       57.28       82.81     18.69 o 
  -8   1   0     2851.70     2896.17     49.26 o 
  -7   1   0     1394.88     1368.87     29.69 o 
  -6   1   0      197.27      169.13     16.67 o 
  -5   1   0      410.35      459.50     12.02 o 
  -4   1   0     2911.35     3136.64     33.63 o 
  -3   1   0      761.41      973.02     14.37 o 
  -2   1   0     1447.27     1732.72     18.64 o 
  -1   1   0     1516.81     1508.64     18.43 o 
   1   1   0    14158.39    14276.31    179.97 o 
   2   1   0     7207.87     7081.17     69.75 o 
   3   1   0     6479.66     6492.88     72.83 o 
   4   1   0     7037.79     7400.03     96.19 o 
   5   1   0     6280.48     6709.27     59.27 o 
   6   1   0     3868.72     3625.34     38.23 o 
   7   1   0     1921.72     2101.92     73.50 o 
   8   1   0     1093.68     1133.04     40.06 o 
   9   1   0       76.03       96.66     11.40 o 
  10   1   0       77.77       73.26     19.32 o 
  11   1   0      427.29      418.06     34.78 o 
 -10   2   0       17.76       40.06     17.98 o 
  -9   2   0        8.24       -1.74     13.01 o 
  -8   2   0      353.68      350.16     18.77 o 
  -7   2   0       49.96       68.63      7.70 o 
  -6   2   0     1903.27     1947.04     28.61 o 
  -5   2   0      395.89      484.59     12.87 o 
  -4   2   0        8.37       23.08      4.25 o 
  -3   2   0     5435.91     5209.20     48.21 o 
  -2   2   0      168.89      155.06      6.07 o 
  -1   2   0     6024.90     5404.98     50.97 o 
   0   2   0    38260.84    41508.55    382.05 o 
   1   2   0     1801.29     1872.27     22.64 o 
   2   2   0     7439.34     7357.94     73.05 o 
   3   2   0     1203.59     1337.47     21.18 o 
   4   2   0    12334.14    12112.70    120.48 o 
   5   2   0     8182.31     7871.70    162.18 o 
   6   2   0     1357.99     1312.04     29.14 o 
   7   2   0     2481.37     2407.99     40.80 o 
   8   2   0     1171.98     1158.79     28.97 o 
   9   2   0      628.55      617.60     22.52 o 
  10   2   0      617.77      539.35     37.22 o 
  11   2   0      873.34      882.02     49.37 o 
 -10   3   0      396.98      390.14     34.23 o 
  -9   3   0      193.02      174.53     22.63 o 
  -8   3   0      326.33      354.43     18.31 o 
  -7   3   0      458.01      506.49     16.52 o 
  -6   3   0        4.80       -5.08      4.81 o 
  -5   3   0      246.41      216.38      9.91 o 
  -4   3   0      828.27      862.04     16.83 o 
  -3   3   0     4067.55     4129.11     41.82 o 
  -2   3   0      585.13      638.78     11.83 o 
  -1   3   0     1100.48      961.35     13.13 o 
   0   3   0     4562.02     5103.20     69.91 o 
   1   3   0      553.76      563.94     12.80 o 
   2   3   0     2383.32     2630.77     28.77 o 
   3   3   0     8728.64     8678.50     77.39 o 
   4   3   0     1423.75     1159.06     21.85 o 
   5   3   0      938.18     1031.10     22.14 o 
   6   3   0     2309.05     2258.49     37.38 o 
   7   3   0      387.02      336.16     16.76 o 
   8   3   0       39.53       84.74     11.39 o 
   9   3   0      145.97      152.75     19.12 o 
  10   3   0      346.56      358.21     19.55 o 
  11   3   0       30.96       20.74     19.16 o 
  12   3   0      362.29      367.11     36.67 o 
  -8   4   0      158.35      141.80     19.87 o 
  -7   4   0      275.23      272.37     13.51 o 
  -6   4   0       39.28       57.31      7.62 o 
  -5   4   0      588.17      617.72     16.29 o 
  -4   4   0     4485.75     4615.07     49.18 o 
  -3   4   0      764.48      812.87     16.60 o 
  -2   4   0       11.00       41.23      3.59 o 
  -1   4   0     2133.51     2180.59     55.17 o 
   0   4   0     3338.01     3684.36     94.40 o 
   1   4   0     4045.80     4344.02     51.53 o 
   2   4   0        6.64       32.91      6.04 o 
   3   4   0     1131.85     1014.28     22.05 o 
   4   4   0      226.88      288.68      8.69 o 
   5   4   0     7345.27     7298.96    121.81 o 
   6   4   0     2299.27     2127.10     55.80 o 
   7   4   0       67.74       79.99      9.61 o 
   8   4   0     4398.06     4315.53     75.99 o 
   9   4   0       18.07       32.39      9.07 o 
  10   4   0       20.24       28.46      9.97 o 
  11   4   0     1046.44      988.80     52.68 o 
  12   4   0       70.91       40.30     22.16 o 
  -8   5   0      240.40      194.56     24.21 o 
  -7   5   0      135.09      160.58     14.50 o 
  -6   5   0        7.39       28.77      8.83 o 
  -5   5   0        3.57        9.12      7.22 o 
  -4   5   0      677.85      750.19     17.01 o 
  -3   5   0     3879.13     3745.21     35.03 o 
  -2   5   0      414.69      428.25     13.71 o 
  -1   5   0     3401.69     3485.01     48.81 o 
   0   5   0     4465.60     4372.41     55.76 o 
   1   5   0     3467.02     3476.97     46.77 o 
   2   5   0      473.22      525.75     12.15 o 
   3   5   0     5066.44     5361.95     50.55 o 
   4   5   0       27.07       46.09      5.04 o 
   5   5   0     1315.28     1277.54     19.11 o 
   6   5   0      133.18      124.08     10.46 o 
   7   5   0     1297.58     1234.95     35.33 o 
   8   5   0     2676.00     2622.79     47.52 o 
   9   5   0      188.02      154.29     14.04 o 
  10   5   0        1.02       -1.57      8.25 o 
  11   5   0     1669.29     1638.80     65.69 o 
  -8   6   0      101.58       85.33     19.87 o 
  -7   6   0     1397.94     1363.27     47.08 o 
  -6   6   0       73.04       74.21     11.40 o 
  -5   6   0       21.91       23.25      8.75 o 
  -4   6   0      288.64      313.62     18.85 o 
  -3   6   0       91.20       74.57      9.80 o 
  -2   6   0      130.76      129.61     27.92 o 
  -1   6   0       83.22       99.25     11.24 o 
   0   6   0     4682.76     4800.87    106.66 o 
   1   6   0     2407.22     2375.54     44.48 o 
   2   6   0     3196.01     3234.86     46.64 o 
   3   6   0     4696.23     4635.33     46.91 o 
   4   6   0     1120.96      988.05     17.86 o 
   5   6   0      673.95      682.63     21.02 o 
   6   6   0      371.86      374.06     16.70 o 
   7   6   0     1856.44     1917.44     45.50 o 
   8   6   0      265.33      285.52     30.40 o 
   9   6   0      231.67      217.06     21.33 o 
  10   6   0       27.01       27.44     10.44 o 
  11   6   0      117.50       86.51     22.87 o 
  -7   7   0      789.83      786.30     30.20 o 
  -6   7   0      726.72      780.45     28.67 o 
  -5   7   0        0.45       -1.81      7.85 o 
  -4   7   0     1110.22     1050.80     47.75 o 
  -3   7   0      427.30      488.84     21.60 o 
  -2   7   0      114.26      143.21     12.84 o 
  -1   7   0     1515.98     1439.75     32.66 o 
   0   7   0       29.21       62.27      9.90 o 
   1   7   0       52.04       37.57      8.21 o 
   2   7   0      443.49      431.19     33.48 o 
   3   7   0      271.32      284.28     32.29 o 
   4   7   0        1.96       37.96      5.88 o 
   5   7   0     1562.96     1452.51     33.67 o 
   6   7   0      134.45      166.50     12.42 o 
   7   7   0      114.39      145.08     13.10 o 
   8   7   0     2101.21     1937.00     41.28 o 
   9   7   0       28.41       19.68     10.08 o 
  10   7   0      163.98      162.50     16.24 o 
  11   7   0      211.56      228.80     37.58 o 
  -6   8   0      349.74      340.89     22.01 o 
  -5   8   0       37.48       59.15     13.49 o 
  -4   8   0      869.39      868.82     30.00 o 
  -3   8   0     1022.06      977.19     30.87 o 
  -2   8   0      430.40      431.83     20.88 o 
  -1   8   0     1213.36     1241.75     32.42 o 
   0   8   0     1337.18     1182.69     62.85 o 
   1   8   0      917.27      824.92     25.84 o 
   2   8   0      673.28      587.42     43.45 o 
   3   8   0      634.19      658.14     22.06 o 
   4   8   0     1337.01     1337.97     30.72 o 
   5   8   0       29.93       25.16     11.51 o 
   6   8   0      110.55       82.65     14.75 o 
   7   8   0      137.22      150.79     19.48 o 
   8   8   0      442.65      423.02     21.68 o 
   9   8   0       10.57       10.19     15.10 o 
  10   8   0      207.70      185.18     17.14 o 
  -5   9   0      134.45      162.48     17.46 o 
  -4   9   0       26.82       43.52     11.88 o 
  -3   9   0      486.18      515.52     25.07 o 
  -2   9   0      264.03      296.84     19.42 o 
  -1   9   0        0.15       -4.97      9.64 o 
   0   9   0      488.74      502.92     22.80 o 
   1   9   0       46.65       56.98     16.88 o 
   2   9   0      585.00      461.81     30.95 o 
   3   9   0      718.19      785.19     25.51 o 
   4   9   0       75.87      106.74     12.02 o 
   5   9   0      186.84      178.00     20.27 o 
   6   9   0        1.00        0.08     10.09 o 
   7   9   0      387.62      409.07     29.50 o 
   8   9   0      412.60      357.02     29.26 o 
   9   9   0       12.09        5.84     13.17 o 
  10   9   0        5.27        1.26     14.35 o 
  -4  10   0      356.99      346.08     23.54 o 
  -3  10   0       26.34       38.93     12.40 o 
  -2  10   0      957.21      943.24     33.19 o 
  -1  10   0     1109.67     1049.17     53.79 o 
   0  10   0       30.07       11.98     10.40 o 
   1  10   0      258.95      251.15     18.48 o 
   2  10   0        0.51      -12.86      8.57 o 
   3  10   0      138.59      152.87     14.60 o 
   4  10   0      179.06      110.02     18.77 o 
   5  10   0      411.64      376.02     29.34 o 
   6  10   0       27.61       20.27     14.04 o 
   7  10   0       15.92       33.52     15.69 o 
   8  10   0      600.48      601.81     37.54 o 
   9  10   0       24.97       28.31     17.11 o 
  -2  11   0      352.96      364.61     24.14 o 
  -1  11   0      472.12      502.44     26.88 o 
   0  11   0       61.31       26.68     12.97 o 
   1  11   0      897.76      893.58     33.19 o 
   2  11   0      499.65      523.37     25.67 o 
   3  11   0        8.51        4.95     10.67 o 
   4  11   0     1033.10     1059.93     48.42 o 
   5  11   0      268.63      327.60     28.86 o 
   6  11   0        1.94       -3.31     12.22 o 
   7  11   0      197.18      216.25     25.71 o 
   8  11   0        0.15        3.47     15.69 o 
   1  12   0       92.18      109.56     17.45 o 
   2  12   0      266.77      263.36     21.25 o 
   3  12   0        0.20      -18.34     12.22 o 
   4  12   0      747.48      821.77     44.79 o 
   5  12   0      826.60      861.35     46.92 o 
   6  12   0       53.88       46.14     19.32 o 
  -5 -12   1        0.05        5.60     16.01 o 
  -4 -12   1      842.75      907.49     48.34 o 
  -3 -12   1      301.65      339.67     32.49 o 
  -2 -12   1       34.65       30.78     13.13 o 
  -1 -12   1      452.83      447.32     30.13 o 
  -8 -11   1      425.91      498.42     38.01 o 
  -7 -11   1      178.21      232.81     27.60 o 
  -6 -11   1        1.24       -5.68     14.35 o 
  -5 -11   1      555.54      611.99     37.54 o 
  -4 -11   1       13.87       42.74     16.96 o 
  -3 -11   1      240.37      234.54     18.45 o 
  -2 -11   1       94.00       79.67     14.24 o 
  -1 -11   1      175.17      145.84     16.75 o 
   0 -11   1       99.32       91.93     15.02 o 
   1 -11   1      145.02      121.99     16.79 o 
   2 -11   1      533.51      532.71     33.68 o 
  -9 -10   1       14.16        7.49     14.67 o 
  -8 -10   1      204.36      166.88     23.90 o 
  -7 -10   1      619.94      636.28     37.15 o 
  -6 -10   1        0.19        7.81     13.25 o 
  -5 -10   1      118.61      103.31     19.01 o 
  -4 -10   1      648.91      763.25     39.75 o 
  -3 -10   1       88.11       89.19     13.16 o 
  -2 -10   1      743.39      780.44     28.39 o 
  -1 -10   1      712.35      735.66     28.61 o 
   0 -10   1      193.04      171.14     16.86 o 
   1 -10   1       32.56       21.70     17.35 o 
   2 -10   1       54.11       33.35     12.89 o 
   3 -10   1      308.94      320.90     22.56 o 
   4 -10   1        1.15        2.78     11.37 o 
 -10  -9   1       16.90       38.01     17.03 o 
  -9  -9   1        6.60        7.73     12.62 o 
  -8  -9   1      207.76      217.90     23.34 o 
  -7  -9   1      203.05      188.33     22.79 o 
  -6  -9   1       31.21       41.01     13.80 o 
  -5  -9   1       15.80        8.12     12.07 o 
  -4  -9   1      711.73      811.99     37.70 o 
  -3  -9   1       60.10       81.21     11.83 o 
  -2  -9   1      310.10      368.27     19.47 o 
  -1  -9   1     1595.60     1541.95     37.68 o 
   0  -9   1      134.74      131.87     14.47 o 
   1  -9   1     1573.90     1498.72     38.35 o 
   2  -9   1      350.80      376.31     32.57 o 
   3  -9   1      376.08      344.64     21.35 o 
   4  -9   1      232.66      247.68     28.47 o 
   5  -9   1        5.61        3.89     10.88 o 
 -10  -8   1        0.47       12.31     10.78 o 
  -9  -8   1        1.04      -16.10     14.67 o 
  -8  -8   1     1941.58     1898.94     48.66 o 
  -7  -8   1      990.80     1004.26     42.11 o 
  -6  -8   1        6.80        3.00      9.54 o 
  -5  -8   1      832.36      804.57     36.20 o 
  -4  -8   1        0.19       16.41     16.84 o 
  -3  -8   1      103.83      108.61     10.96 o 
  -2  -8   1       30.10       21.80      8.40 o 
  -1  -8   1       85.92       90.69     11.34 o 
   0  -8   1      108.18      104.75     16.05 o 
   1  -8   1      810.29      802.17     27.03 o 
   2  -8   1     1232.44     1115.45     31.68 o 
   3  -8   1        1.87        9.25     11.12 o 
   4  -8   1     1255.05     1234.35     35.47 o 
   5  -8   1      150.81      149.57     15.09 o 
   6  -8   1      103.69       91.67     14.43 o 
 -11  -7   1      136.43      132.02     16.52 o 
 -10  -7   1       11.87       12.79     10.27 o 
  -9  -7   1        0.61      -10.43      7.60 o 
  -8  -7   1      147.06      122.22     13.58 o 
  -7  -7   1     1437.85     1472.77     40.30 o 
  -6  -7   1      388.95      379.96     17.14 o 
  -5  -7   1     2417.69     2365.69     40.94 o 
  -4  -7   1     2917.28     2909.42     79.18 o 
  -3  -7   1     2737.30     2643.07     48.19 o 
  -2  -7   1     1680.91     1605.46     38.88 o 
  -1  -7   1     2575.80     2553.22     43.78 o 
   0  -7   1     1774.98     1646.84     34.61 o 
   1  -7   1        3.40       15.84      7.33 o 
   2  -7   1      835.00      814.11     25.38 o 
   3  -7   1     3798.05     3695.44     84.70 o 
   4  -7   1      111.86      125.05     13.72 o 
   5  -7   1      574.87      594.49     24.23 o 
   6  -7   1       91.55       80.33     15.02 o 
   7  -7   1      375.68      406.78     35.41 o 
 -11  -6   1      922.80      984.17     45.19 o 
 -10  -6   1       36.53       26.52     10.03 o 
  -9  -6   1       29.22       39.32     10.74 o 
  -8  -6   1     2251.70     2205.47     43.95 o 
  -7  -6   1       19.82       40.84     13.05 o 
  -6  -6   1      384.77      359.85     16.28 o 
  -5  -6   1      587.57      486.47     17.71 o 
  -4  -6   1      211.82      188.13      8.92 o 
  -3  -6   1     4713.53     4601.73     46.69 o 
  -2  -6   1     3329.45     3219.66     47.12 o 
  -1  -6   1     1424.39     1432.09     34.58 o 
   0  -6   1     2008.61     1967.82     35.68 o 
   1  -6   1     3086.50     2901.52     46.09 o 
   2  -6   1      317.83      263.97     14.76 o 
   3  -6   1     2633.75     2598.00     45.68 o 
   4  -6   1     3452.23     3243.98     53.84 o 
   5  -6   1        9.09       16.83      8.20 o 
   6  -6   1      958.77     1004.94     30.33 o 
   7  -6   1      200.90      228.02     17.19 o 
   8  -6   1       83.11       91.25     20.50 o 
 -11  -5   1      415.70      486.94     25.37 o 
 -10  -5   1      250.61      241.67     17.30 o 
  -9  -5   1       39.26       50.92     10.70 o 
  -8  -5   1     2678.26     2688.57     48.80 o 
  -7  -5   1     1036.20      950.02     26.28 o 
  -6  -5   1      216.56      209.75     12.55 o 
  -5  -5   1     3352.28     3246.47     47.41 o 
  -4  -5   1     5857.83     5827.07     54.65 o 
  -3  -5   1     1538.45     1426.85     20.34 o 
  -2  -5   1     3433.89     3719.86     37.39 o 
  -1  -5   1     3103.04     3481.14     65.14 o 
   0  -5   1      502.93      720.93     25.95 o 
   1  -5   1     2088.78     1970.61     50.95 o 
   2  -5   1      358.73      367.12     10.91 o 
   3  -5   1       33.96       29.96      5.95 o 
   4  -5   1     6667.10     6558.44     82.26 o 
   5  -5   1      460.90      506.37     19.45 o 
   6  -5   1      110.01      128.38     12.23 o 
   7  -5   1     1739.63     1734.57     39.40 o 
   8  -5   1       19.15        8.28     14.35 o 
 -11  -4   1      324.79      290.30     31.62 o 
 -10  -4   1      160.15      129.60     14.00 o 
  -9  -4   1      252.64      248.16     29.81 o 
  -8  -4   1        2.22       22.45     23.86 o 
  -7  -4   1     3787.70     3676.45     55.09 o 
  -6  -4   1      627.80      565.98     18.81 o 
  -5  -4   1      177.96      191.01     14.59 o 
  -4  -4   1     6838.01     6796.31     59.64 o 
  -3  -4   1     2086.72     2076.84     23.92 o 
  -2  -4   1     1611.70     1473.22     18.64 o 
  -1  -4   1     4263.67     4881.72     56.25 o 
   0  -4   1      824.73      695.01     16.64 o 
   1  -4   1      898.60     1003.82     34.86 o 
   2  -4   1     2558.20     2613.03     38.65 o 
   3  -4   1     1541.92     1473.25     21.58 o 
   4  -4   1     1358.45     1545.06     24.17 o 
   5  -4   1        3.90       -1.91      4.99 o 
   6  -4   1       23.45       22.33      6.24 o 
   7  -4   1     1174.02     1196.61     25.30 o 
   8  -4   1      166.52      179.65     22.16 o 
 -11  -3   1     1201.42     1153.70     55.60 o 
 -10  -3   1        3.81        8.24      8.93 o 
  -9  -3   1      976.68      900.84     27.73 o 
  -8  -3   1     4954.86     4963.83    125.04 o 
  -7  -3   1     2190.97     2249.04     40.12 o 
  -6  -3   1      393.30      336.34     14.40 o 
  -5  -3   1     5609.66     5349.28     64.88 o 
  -4  -3   1      980.91      859.85     18.67 o 
  -3  -3   1      152.13      254.74      6.74 o 
  -2  -3   1     1311.35     1463.11     17.26 o 
  -1  -3   1     2843.83     3105.50     36.97 o 
   0  -3   1     1178.54     1040.79     18.39 o 
   1  -3   1     4975.02     4850.33     54.80 o 
   2  -3   1     1903.23     2050.17     41.08 o 
   3  -3   1     5935.01     5783.94     53.74 o 
   4  -3   1     3903.63     4064.99     43.00 o 
   5  -3   1        4.66       30.72      5.38 o 
   6  -3   1      225.93      251.25     11.49 o 
   7  -3   1      149.47      145.00     11.38 o 
   8  -3   1      519.69      531.47     32.65 o 
   9  -3   1        1.41       29.73     15.06 o 
  10  -3   1       19.07       -1.03     15.69 o 
 -11  -2   1      196.91      217.35     29.50 o 
 -10  -2   1      214.01      223.90     32.73 o 
  -9  -2   1       38.61       37.18      9.64 o 
  -8  -2   1     3550.62     3679.73     75.00 o 
  -7  -2   1       10.21       12.27     13.01 o 
  -6  -2   1     5282.07     5152.50     65.41 o 
  -5  -2   1    14152.25    14274.40    143.74 o 
  -4  -2   1     1617.89     1853.86     33.20 o 
  -3  -2   1     7132.74     6863.71     85.76 o 
  -2  -2   1     4502.64     4822.84     51.25 o 
  -1  -2   1       45.39       95.34      9.54 o 
   0  -2   1    15825.08    16182.85    148.89 o 
   1  -2   1      919.76      826.96     14.55 o 
   2  -2   1       23.71       58.34      3.98 o 
   3  -2   1      259.90      283.97      8.28 o 
   4  -2   1     6791.69     7355.02     65.76 o 
   5  -2   1       34.21       25.23      4.55 o 
   6  -2   1       32.23       33.15      5.74 o 
   7  -2   1     2009.48     2023.88     30.78 o 
   8  -2   1     1387.05     1383.93     29.94 o 
   9  -2   1      210.92      206.15     24.13 o 
  10  -2   1      404.84      372.00     32.33 o 
 -11  -1   1      346.85      371.92     35.33 o 
 -10  -1   1      636.86      664.07     25.60 o 
  -9  -1   1      317.32      306.38     27.25 o 
  -8  -1   1      238.35      239.34     15.25 o 
  -7  -1   1     2613.95     2489.32     42.32 o 
  -6  -1   1     2070.69     2111.75     26.40 o 
  -5  -1   1      513.25      515.89     10.83 o 
  -4  -1   1     2878.21     3092.85     60.09 o 
  -3  -1   1    20270.67    21287.16    198.15 o 
  -2  -1   1     1075.68     1595.97     21.32 o 
  -1  -1   1    10662.58    11697.85    119.08 o 
   1  -1   1     7489.54     8353.84     78.85 o 
   2  -1   1     4609.59     4834.39     50.36 o 
   3  -1   1    14243.08    14572.65    113.89 o 
   4  -1   1       15.16       44.34     10.18 o 
   5  -1   1     1227.59     1320.16     20.09 o 
   6  -1   1      865.58      918.96     27.44 o 
   7  -1   1       83.48       96.41      9.30 o 
   8  -1   1      535.88      507.95     19.74 o 
   9  -1   1      906.22      793.14     40.14 o 
  10  -1   1      200.91      238.80     26.26 o 
  11  -1   1       11.41        8.36     17.90 o 
 -11   0   1      651.00      750.08     46.29 o 
 -10   0   1      163.02      190.54     25.24 o 
  -9   0   1      408.66      419.53     19.55 o 
  -8   0   1     2375.60     2275.62     42.63 o 
  -7   0   1     2615.10     2544.34     43.13 o 
  -6   0   1     1512.94     1413.05     21.99 o 
  -5   0   1     1063.99     1117.55     17.59 o 
  -4   0   1     2106.86     2202.82     39.68 o 
  -3   0   1      789.96      681.14     11.15 o 
  -2   0   1       48.68       59.65      3.10 o 
  -1   0   1     3021.70     3307.53     37.93 o 
   2   0   1    12973.60    14813.84    112.67 o 
   3   0   1     4635.92     4503.99     39.64 o 
   4   0   1     8450.83     9296.78     78.90 o 
   5   0   1     4068.82     4192.24     41.69 o 
   6   0   1      432.58      432.86     13.56 o 
   7   0   1     2304.16     2345.61     31.31 o 
   8   0   1      322.51      353.53     16.86 o 
   9   0   1       38.21       50.71     16.72 o 
  10   0   1       20.35       38.01     16.88 o 
  11   0   1       55.63       28.08     18.69 o 
 -11   1   1       23.34        4.18     18.85 o 
 -10   1   1       61.11       97.40     20.43 o 
  -9   1   1       20.96       22.75     13.49 o 
  -8   1   1      469.38      393.04     19.35 o 
  -7   1   1        9.51       14.42      8.75 o 
  -6   1   1     6452.58     6119.94     60.34 o 
  -5   1   1      119.37      119.27      8.21 o 
  -4   1   1       71.68       95.17      7.30 o 
  -3   1   1    19930.60    20341.09    159.78 o 
  -2   1   1      963.37     1096.61     13.98 o 
  -1   1   1      943.61      736.78      9.45 o 
   2   1   1      322.34      354.71      8.52 o 
   3   1   1      988.62     1116.52     17.32 o 
   4   1   1     9222.31     9095.09     99.08 o 
   5   1   1      221.66      249.24      8.07 o 
   6   1   1       64.93       98.80      6.12 o 
   7   1   1     2575.22     2619.59     99.80 o 
   8   1   1      307.67      288.04     15.40 o 
   9   1   1      849.21      894.16     56.43 o 
  10   1   1      678.58      682.02     40.77 o 
  11   1   1      193.15      182.57     26.50 o 
 -10   2   1      161.21      209.86     26.73 o 
  -9   2   1      222.56      226.96     27.25 o 
  -8   2   1      602.18      655.00     36.87 o 
  -7   2   1      495.04      533.00     16.25 o 
  -6   2   1     1558.18     1536.86     25.49 o 
  -5   2   1       24.58       26.60      4.90 o 
  -4   2   1     1468.09     1514.69     21.90 o 
  -3   2   1    11855.96    12332.76    109.70 o 
  -2   2   1     3141.10     2825.40     28.71 o 
  -1   2   1     2569.24     2321.23     19.62 o 
   0   2   1    23009.23    24572.10    221.80 o 
   1   2   1    13565.54    14156.82    107.98 o 
   2   2   1    14182.81    15206.58    135.64 o 
   3   2   1    36607.13    34856.59    316.73 o 
   4   2   1     3619.76     3560.74     33.53 o 
   5   2   1     2905.29     3350.47     33.32 o 
   6   2   1     2222.29     2212.61     35.63 o 
   7   2   1       86.65      112.83     24.09 o 
   8   2   1      273.86      276.09     18.10 o 
   9   2   1      419.37      417.62     18.84 o 
  10   2   1      438.73      453.39     34.70 o 
  11   2   1       25.32       44.09     19.72 o 
  12   2   1      424.02      390.69     37.85 o 
 -10   3   1        1.67      -21.88     14.59 o 
  -9   3   1      283.19      295.82     27.84 o 
  -8   3   1      679.48      604.69     30.48 o 
  -7   3   1      290.66      284.81     13.32 o 
  -6   3   1      331.29      340.68     13.35 o 
  -5   3   1     1015.06      947.86     19.31 o 
  -4   3   1     3114.32     3110.95     36.51 o 
  -3   3   1      417.02      371.96     10.96 o 
  -2   3   1     1250.44     1071.61     15.15 o 
  -1   3   1     1065.61     1239.58     29.37 o 
   0   3   1       34.54       88.01      6.27 o 
   1   3   1    19912.74    21211.13    160.75 o 
   2   3   1     9047.82     9231.82     74.27 o 
   3   3   1     2703.36     2468.39     25.41 o 
   4   3   1     4050.39     4215.48     39.15 o 
   5   3   1     4069.18     3995.08     51.16 o 
   6   3   1     1188.72     1059.91     23.57 o 
   7   3   1     1759.80     1693.86     33.20 o 
   8   3   1     3995.30     3950.23     58.65 o 
   9   3   1      152.89      175.74     13.96 o 
  10   3   1      193.77      227.44     25.71 o 
  11   3   1     1228.36     1242.11     57.33 o 
  12   3   1       31.04       29.81     21.61 o 
  -8   4   1       55.71       52.22     11.06 o 
  -7   4   1        3.36       15.08      8.07 o 
  -6   4   1       78.08       76.13     12.11 o 
  -5   4   1       71.11       91.91      8.03 o 
  -4   4   1      130.96      122.92      8.14 o 
  -3   4   1     9114.05     9418.82     71.23 o 
  -2   4   1      386.54      383.24      8.36 o 
  -1   4   1      370.46      355.22      9.03 o 
   0   4   1    17597.53    16602.83    159.73 o 
   1   4   1    15665.06    16129.01    164.38 o 
   2   4   1     2430.29     2305.52     25.32 o 
   3   4   1     3435.75     3311.60     39.70 o 
   4   4   1     3648.40     3455.79     35.09 o 
   5   4   1       95.43       94.00      5.88 o 
   6   4   1       38.93       62.35      7.97 o 
   7   4   1     2847.26     2805.84     45.27 o 
   8   4   1     1116.76     1149.96     29.06 o 
   9   4   1      723.69      718.21     24.73 o 
  10   4   1      275.58      263.41     27.92 o 
  11   4   1      867.65      860.25     49.21 o 
  12   4   1      518.17      536.12     41.25 o 
  -8   5   1      165.38      177.57     15.68 o 
  -7   5   1      750.23      750.17     28.08 o 
  -6   5   1      116.12      118.74     12.23 o 
  -5   5   1      702.53      649.84     14.93 o 
  -4   5   1      656.82      587.07     13.22 o 
  -3   5   1     1049.46     1047.86     16.49 o 
  -2   5   1      216.23      242.34      9.20 o 
  -1   5   1       73.23       81.54      5.34 o 
   0   5   1     4597.11     4342.78     55.71 o 
   1   5   1     3373.15     3679.54     36.69 o 
   2   5   1     6163.24     6082.53     57.21 o 
   3   5   1      961.63      889.76     25.18 o 
   4   5   1      137.40      230.58      9.10 o 
   5   5   1     2108.25     2008.27     25.66 o 
   6   5   1      626.68      614.89     19.33 o 
   7   5   1      514.57      545.44     34.03 o 
   8   5   1     1985.15     1935.37     39.43 o 
   9   5   1       90.65       76.71     11.00 o 
  10   5   1       46.61       48.88     13.37 o 
  11   5   1       45.80       58.60     21.69 o 
  12   5   1      479.67      484.70     39.98 o 
  -8   6   1      222.49      197.63     25.95 o 
  -7   6   1      356.65      359.03     20.74 o 
  -6   6   1      777.40      773.68     26.91 o 
  -5   6   1        0.50        3.51     12.62 o 
  -4   6   1      457.00      430.86     26.66 o 
  -3   6   1      922.97      932.03     26.00 o 
  -2   6   1      157.68      135.78     11.57 o 
  -1   6   1      337.06      376.25     16.16 o 
   0   6   1     1191.87     1117.21     25.85 o 
   1   6   1      359.58      412.32     15.74 o 
   2   6   1     2831.01     2982.56     40.73 o 
   3   6   1        7.28       46.49      6.02 o 
   4   6   1      197.78      224.47      9.61 o 
   5   6   1     7683.51     7356.14     86.40 o 
   6   6   1      378.24      417.47     17.28 o 
   7   6   1       44.40       41.65     12.46 o 
   8   6   1     3927.69     3677.34     58.78 o 
   9   6   1      188.06      175.26     14.63 o 
  10   6   1       39.12       51.04     11.29 o 
  11   6   1     1044.39     1153.15     56.07 o 
  -7   7   1       63.12       61.46     13.09 o 
  -6   7   1      194.88      193.87     16.76 o 
  -5   7   1       25.05       25.92      9.66 o 
  -4   7   1      792.68      859.75     27.98 o 
  -3   7   1     3777.29     3697.98     60.56 o 
  -2   7   1       59.62       56.00      9.65 o 
  -1   7   1      751.69      823.20     44.28 o 
   0   7   1     3384.84     3164.84     50.68 o 
   1   7   1     1453.46     1479.48     31.98 o 
   2   7   1     1504.36     1417.20     30.49 o 
   3   7   1     1026.45     1059.28     26.12 o 
   4   7   1        6.61       14.45      5.31 o 
   5   7   1     1176.67     1207.00     27.78 o 
   6   7   1        0.90      -11.49     10.13 o 
   7   7   1       33.42       35.14      8.81 o 
   8   7   1      512.70      588.08     23.05 o 
   9   7   1      722.19      685.47     25.94 o 
  10   7   1        0.01      -12.87      8.58 o 
  11   7   1      918.67     1051.34     53.79 o 
  -6   8   1      245.00      271.03     20.41 o 
  -5   8   1        0.57       -0.59      8.81 o 
  -4   8   1      155.14      168.20     21.96 o 
  -3   8   1     1015.65      911.45     32.77 o 
  -2   8   1      519.51      557.88     23.23 o 
  -1   8   1        3.88        6.85      8.46 o 
   0   8   1      645.11      613.72     32.06 o 
   1   8   1       10.23       -0.18      6.98 o 
   2   8   1      798.72      710.50     23.28 o 
   3   8   1      486.49      533.06     19.79 o 
   4   8   1       26.09       44.88      8.70 o 
   5   8   1      405.06      373.26     24.61 o 
   6   8   1       50.63       39.27     13.41 o 
   7   8   1      304.45      318.87     17.17 o 
   8   8   1      536.40      558.09     23.13 o 
   9   8   1      135.75      152.73     15.07 o 
  10   8   1        5.21        2.74      9.64 o 
  11   8   1       21.19       35.02     21.06 o 
  -5   9   1        0.44       -5.83     11.63 o 
  -4   9   1      954.11     1033.27     34.64 o 
  -3   9   1      656.84      694.49     28.53 o 
  -2   9   1      524.55      573.41     24.97 o 
  -1   9   1     1086.57     1075.11     32.58 o 
   0   9   1      472.43      460.11     22.38 o 
   1   9   1      571.23      511.20     22.67 o 
   2   9   1       30.92       23.33      9.34 o 
   3   9   1       78.43      120.69     12.32 o 
   4   9   1      711.71      644.46     22.84 o 
   5   9   1      172.71      199.45     21.53 o 
   6   9   1        2.85        8.44     10.65 o 
   7   9   1       53.57       49.84     14.43 o 
   8   9   1     1219.73     1345.74     51.18 o 
   9   9   1       35.13       12.85     13.96 o 
  10   9   1       12.11        6.47     13.33 o 
  -4  10   1       38.42       17.79     15.26 o 
  -3  10   1      505.44      437.81     24.79 o 
  -2  10   1       80.14       95.98     15.60 o 
  -1  10   1     1011.33      966.29     40.34 o 
   0  10   1      820.22      792.83     29.96 o 
   1  10   1      656.63      699.19     27.59 o 
   2  10   1      866.71      861.30     29.30 o 
   3  10   1      299.95      265.98     17.74 o 
   4  10   1      159.62      143.50     14.33 o 
   5  10   1       33.96       19.64     13.41 o 
   6  10   1        0.61       13.33     13.01 o 
   7  10   1       18.54       29.89     14.12 o 
   8  10   1       95.20      110.17     20.35 o 
   9  10   1      102.64       70.74     18.61 o 
  -2  11   1      457.74      502.60     29.81 o 
  -1  11   1       49.22       41.29     14.37 o 
   0  11   1      178.20      248.71     20.67 o 
   1  11   1       14.72        5.53     15.10 o 
   2  11   1      464.03      464.99     24.84 o 
   3  11   1      189.62      201.14     21.14 o 
   4  11   1       25.06       29.10     16.25 o 
   5  11   1      802.86      910.96     45.11 o 
   6  11   1      114.58      139.35     21.92 o 
   7  11   1       36.70       50.08     17.43 o 
   8  11   1      290.32      308.28     30.13 o 
   1  12   1      426.37      436.27     42.23 o 
   2  12   1       84.65       86.62     15.67 o 
   3  12   1        0.45       -3.83     19.05 o 
   4  12   1        2.85       19.09     16.64 o 
   5  12   1       78.93      111.12     22.32 o 
   6  12   1        0.14       -0.63     13.41 o 
  -5 -12   2        8.88       23.97     16.96 o 
  -4 -12   2       13.60       58.91     20.27 o 
  -3 -12   2       61.98       69.72     20.90 o 
  -2 -12   2       30.11       16.53     12.66 o 
  -1 -12   2       25.94       24.47     13.88 o 
  -7 -11   2     1321.52     1366.72     57.41 o 
  -6 -11   2      376.67      357.96     32.10 o 
  -5 -11   2      276.24      222.40     26.10 o 
  -4 -11   2     1747.51     1644.48     60.57 o 
  -3 -11   2       47.22       62.15     18.53 o 
  -2 -11   2      165.35      142.83     30.84 o 
  -1 -11   2      433.90      433.26     24.68 o 
   0 -11   2        1.70        7.89     11.89 o 
   1 -11   2        7.17       10.19     11.71 o 
   2 -11   2       28.44       58.52     16.40 o 
  -9 -10   2        9.58       12.78     16.25 o 
  -8 -10   2      164.72      204.57     25.16 o 
  -7 -10   2      138.98      147.48     22.79 o 
  -6 -10   2      125.30       91.17     18.69 o 
  -5 -10   2       31.20       56.70     16.56 o 
  -4 -10   2     1174.37     1103.86     46.85 o 
  -3 -10   2      851.73      881.28     29.30 o 
  -2 -10   2       21.98       17.19     10.18 o 
  -1 -10   2     1884.20     1856.51     44.26 o 
   0 -10   2      557.28      591.98     26.56 o 
   1 -10   2      163.16      150.04     34.35 o 
   2 -10   2      567.02      567.33     27.23 o 
   3 -10   2       66.59       65.36     13.95 o 
   4 -10   2       76.64       87.58     15.51 o 
  -9  -9   2      159.37       98.34     20.19 o 
  -8  -9   2      594.70      585.57     35.25 o 
  -7  -9   2      679.49      750.24     38.80 o 
  -6  -9   2       93.78      131.23     19.09 o 
  -5  -9   2      722.12      695.27     35.49 o 
  -4  -9   2        2.24       33.52     13.41 o 
  -3  -9   2     1640.08     1666.79     42.86 o 
  -2  -9   2      584.27      467.37     21.32 o 
  -1  -9   2       67.25       79.18     17.31 o 
   0  -9   2      652.77      656.21     47.08 o 
   1  -9   2      258.97      271.37     18.37 o 
   2  -9   2     1135.89     1147.83     34.73 o 
   3  -9   2      319.38      335.62     20.98 o 
   4  -9   2      262.84      245.61     19.00 o 
   5  -9   2      412.81      377.24     23.60 o 
 -10  -8   2       10.47       46.86     12.46 o 
  -9  -8   2       40.38       31.48     14.79 o 
  -8  -8   2        5.88       16.40     13.80 o 
  -7  -8   2      690.03      734.46     36.36 o 
  -6  -8   2        2.34        8.36     11.28 o 
  -5  -8   2      194.11      188.96     19.87 o 
  -4  -8   2     2427.26     2226.63     40.89 o 
  -3  -8   2       30.58       22.91      8.03 o 
  -2  -8   2      687.60      638.12     22.11 o 
  -1  -8   2     2784.79     2733.89     48.54 o 
   0  -8   2      519.37      477.43     21.27 o 
   1  -8   2      466.61      442.51     29.73 o 
   2  -8   2       79.47       71.77     11.63 o 
   3  -8   2      611.72      613.21     27.64 o 
   4  -8   2       13.25       30.10     10.74 o 
   5  -8   2       18.54       30.26     11.05 o 
   6  -8   2      189.55      212.54     28.31 o 
 -11  -7   2      331.43      339.63     22.54 o 
 -10  -7   2       93.69       81.16     13.72 o 
  -9  -7   2      370.79      359.62     31.31 o 
  -8  -7   2     1096.68     1136.14     31.93 o 
  -7  -7   2       65.94       92.18     11.70 o 
  -6  -7   2        2.28       11.98      7.74 o 
  -5  -7   2       23.66       34.07      8.30 o 
  -4  -7   2     3496.11     3309.72    112.97 o 
  -3  -7   2       41.74       62.80      8.59 o 
  -2  -7   2     1303.38     1297.40     29.16 o 
  -1  -7   2     2074.81     1866.78     48.26 o 
   0  -7   2       75.22       74.44     10.45 o 
   1  -7   2     2262.99     2265.41     42.35 o 
   2  -7   2     1826.02     1781.71     37.98 o 
   3  -7   2       25.93       57.16     10.58 o 
   4  -7   2     1720.95     1772.31     54.93 o 
   5  -7   2      164.33      175.44     15.35 o 
   6  -7   2        0.03       -8.37      8.08 o 
   7  -7   2      212.03      182.10     26.97 o 
 -11  -6   2       37.47       41.90     13.15 o 
 -10  -6   2      137.34      162.67     15.48 o 
  -9  -6   2       29.32       32.21     10.43 o 
  -8  -6   2      349.73      360.70     19.07 o 
  -7  -6   2     1144.27     1122.20     29.57 o 
  -6  -6   2       55.47       95.20     10.68 o 
  -5  -6   2      558.70      491.33     18.28 o 
  -4  -6   2     2425.30     2410.12     30.32 o 
  -3  -6   2       10.92        9.59      4.85 o 
  -2  -6   2       42.88       55.66      7.83 o 
  -1  -6   2      964.55      990.25     24.07 o 
   0  -6   2      321.43      279.04     14.56 o 
   1  -6   2      988.27      978.04     24.87 o 
   2  -6   2      664.59      545.20     23.34 o 
   3  -6   2      730.23      711.48     22.93 o 
   4  -6   2     3058.03     2831.07     49.44 o 
   5  -6   2      467.31      446.23     19.84 o 
   6  -6   2        4.97        6.92      8.87 o 
   7  -6   2      925.78      860.09     45.82 o 
   8  -6   2      181.13      170.66     25.32 o 
 -11  -5   2      399.87      385.28     23.17 o 
 -10  -5   2       23.78       39.16     11.16 o 
  -9  -5   2       42.97       15.09      9.11 o 
  -8  -5   2      627.35      578.52     23.13 o 
  -7  -5   2     1351.77     1330.69     31.29 o 
  -6  -5   2      112.95      124.05     13.92 o 
  -5  -5   2       83.63       79.21      8.95 o 
  -4  -5   2     9932.71    10020.74     85.44 o 
  -3  -5   2     1942.00     1995.75     25.01 o 
  -2  -5   2     4481.71     4221.58     43.91 o 
  -1  -5   2       64.87       17.46      5.48 o 
   0  -5   2     5790.14     5730.97     68.63 o 
   1  -5   2       23.71       47.30      7.02 o 
   2  -5   2       58.07       83.16      8.12 o 
   3  -5   2     1459.91     1539.71     31.59 o 
   4  -5   2      396.54      399.37     17.79 o 
   5  -5   2      480.09      496.21     29.46 o 
   6  -5   2      193.87      250.80     15.34 o 
   7  -5   2     1010.34     1079.73     48.11 o 
   8  -5   2      824.38      778.86     42.74 o 
   9  -5   2       14.52        1.74     14.43 o 
 -11  -4   2     1052.99     1046.92     71.21 o 
 -10  -4   2      321.06      319.75     18.90 o 
  -9  -4   2       20.92       40.67     10.21 o 
  -8  -4   2     3183.46     2905.33     50.59 o 
  -7  -4   2       42.39       39.10      9.01 o 
  -6  -4   2      142.78      148.65     12.03 o 
  -5  -4   2     3344.74     3461.04     48.91 o 
  -4  -4   2      425.44      597.30     25.35 o 
  -3  -4   2       87.29      107.38      5.69 o 
  -2  -4   2      176.48      149.12      6.39 o 
  -1  -4   2        0.95       19.56      6.86 o 
   0  -4   2     2445.25     2430.78     44.36 o 
   1  -4   2     3564.45     3546.62     46.23 o 
   2  -4   2      568.92      479.35     11.99 o 
   3  -4   2     1979.68     1962.37     33.28 o 
   4  -4   2     5532.71     5413.09     54.65 o 
   5  -4   2       36.45       55.29      8.64 o 
   6  -4   2      143.60      146.05      9.56 o 
   7  -4   2      604.66      591.34     23.58 o 
   8  -4   2      804.00      841.56     42.43 o 
 -11  -3   2       76.02       45.90     22.08 o 
 -10  -3   2      542.92      581.16     34.31 o 
  -9  -3   2       87.52       92.26     11.99 o 
  -8  -3   2      860.96      848.44     25.81 o 
  -7  -3   2     2120.95     1948.46     37.55 o 
  -6  -3   2     1345.07     1288.09     27.77 o 
  -5  -3   2     5250.89     4987.59     62.46 o 
  -4  -3   2     2814.64     2585.01     37.58 o 
  -3  -3   2     8562.55     8677.80     71.38 o 
  -2  -3   2       33.41       77.28      6.56 o 
  -1  -3   2       80.93       44.08      3.35 o 
   0  -3   2    20301.25    20488.51    189.89 o 
   1  -3   2     6340.56     6700.47    121.73 o 
   2  -3   2      315.45      386.05      8.80 o 
   3  -3   2      193.55      150.11      7.02 o 
   4  -3   2     7760.88     8133.45     73.05 o 
   5  -3   2       56.93      102.67      8.11 o 
   6  -3   2        5.02        1.91      4.93 o 
   7  -3   2     3136.80     3308.18     42.92 o 
   8  -3   2       62.87       55.16     11.29 o 
   9  -3   2      251.70      251.18     25.47 o 
  10  -3   2      342.69      414.67     33.52 o 
 -11  -2   2      655.84      593.22     43.06 o 
 -10  -2   2      478.18      490.38     25.67 o 
  -9  -2   2      100.85      129.00     17.82 o 
  -8  -2   2     1646.16     1551.93     35.15 o 
  -7  -2   2     2755.17     2580.12     56.03 o 
  -6  -2   2      117.07      124.53     12.26 o 
  -5  -2   2        5.83       59.13      7.61 o 
  -4  -2   2     6489.21     6710.05     74.28 o 
  -3  -2   2     4217.40     4363.45     50.41 o 
  -2  -2   2     1477.91     1830.02     24.87 o 
  -1  -2   2    10773.73    11255.41     87.20 o 
   0  -2   2     6219.40     5782.88     58.46 o 
   1  -2   2     2055.58     2359.70     38.80 o 
   2  -2   2      133.14      206.46      6.33 o 
   3  -2   2      483.55      552.54     11.07 o 
   4  -2   2      720.59      677.77     13.86 o 
   5  -2   2       27.38       39.63      7.70 o 
   6  -2   2        2.83       17.14      5.49 o 
   7  -2   2      237.70      247.65     11.97 o 
   8  -2   2       32.39       37.13      9.93 o 
   9  -2   2      456.31      484.46     33.44 o 
  10  -2   2      255.41      291.56     29.42 o 
  11  -2   2      115.90       77.05     23.42 o 
 -11  -1   2     1176.96     1183.04     57.73 o 
 -10  -1   2       85.27       87.56     15.22 o 
  -9  -1   2      173.45      208.90     27.33 o 
  -8  -1   2     3096.78     2980.85     50.64 o 
  -7  -1   2        2.62       40.80     16.72 o 
  -6  -1   2     6751.80     6667.26    128.75 o 
  -5  -1   2     2158.53     2450.42     37.65 o 
  -4  -1   2      363.63      597.90     15.44 o 
  -3  -1   2     4951.37     4204.23     48.52 o 
  -2  -1   2      422.35      475.51     14.83 o 
  -1  -1   2      984.66     1216.65     16.05 o 
   0  -1   2     1296.63     1201.86     19.91 o 
   1  -1   2    10178.71    12096.69    161.63 o 
   2  -1   2     2715.28     3359.03     30.33 o 
   3  -1   2     1325.52     1288.05     16.46 o 
   4  -1   2    13817.03    14149.49    112.94 o 
   5  -1   2     1160.45     1244.32     21.67 o 
   6  -1   2      160.86      131.50      7.57 o 
   7  -1   2      967.18     1026.65     20.23 o 
   8  -1   2     1070.21     1082.33     44.40 o 
   9  -1   2        3.44        6.94     14.04 o 
  10  -1   2       52.03       36.12     17.51 o 
  11  -1   2      319.37      311.67     32.33 o 
 -11   0   2       45.00       45.90     21.69 o 
 -10   0   2      238.54      259.90     18.21 o 
  -9   0   2      271.85      318.36     18.09 o 
  -8   0   2      714.62      732.39     24.51 o 
  -7   0   2     2513.75     2430.00     60.69 o 
  -6   0   2     9283.78     8972.06     95.86 o 
  -5   0   2     3183.68     3364.36     36.27 o 
  -4   0   2     1862.09     1752.40     21.82 o 
  -3   0   2     9776.03     9716.64     78.80 o 
  -2   0   2     2428.49     2359.24     22.96 o 
  -1   0   2       89.09       33.72      2.30 o 
   1   0   2       39.30       87.13      5.48 o 
   2   0   2      291.38      456.01      9.85 o 
   3   0   2     3808.63     4204.90     37.29 o 
   4   0   2    11686.28    12197.57    100.20 o 
   5   0   2      333.30      350.76      9.68 o 
   6   0   2      295.23      325.75     10.29 o 
   7   0   2     1507.88     1453.19     23.40 o 
   8   0   2      653.09      671.59     21.43 o 
   9   0   2      790.33      844.16     41.32 o 
  10   0   2      340.36      394.08     32.26 o 
  11   0   2       92.36       76.10     22.32 o 
 -11   1   2      336.23      368.22     35.96 o 
 -10   1   2       78.96       72.08     19.48 o 
  -9   1   2       17.41       25.81      9.03 o 
  -8   1   2      346.70      383.39     38.13 o 
  -7   1   2     1855.30     1819.61     36.42 o 
  -6   1   2     1010.98      982.59     19.34 o 
  -5   1   2      429.87      416.81     11.76 o 
  -4   1   2     4944.85     5238.20     49.83 o 
  -3   1   2     1168.24     1269.19     27.37 o 
  -2   1   2     1150.45     1015.17     13.80 o 
  -1   1   2     2284.58     2198.93     18.56 o 
   0   1   2    42074.61    42870.28    395.50 o 
   1   1   2    13276.69    14797.93    258.95 o 
   2   1   2     3270.92     3705.96     31.81 o 
   3   1   2    32904.43    32697.33    246.07 o 
   4   1   2     5232.64     6114.32     52.71 o 
   5   1   2       22.78       58.12      6.90 o 
   6   1   2       27.92       69.22      8.89 o 
   7   1   2      224.16      241.01     10.27 o 
   8   1   2      104.21      103.31     10.30 o 
   9   1   2     1119.67     1062.85     47.24 o 
  10   1   2      105.39      110.41     21.53 o 
  11   1   2       22.23        8.28     16.96 o 
 -10   2   2       11.12        0.00     17.11 o 
  -9   2   2      287.24      276.93     17.83 o 
  -8   2   2     1741.54     1728.48     39.63 o 
  -7   2   2      332.49      318.63     14.06 o 
  -6   2   2     2869.86     2967.22     37.99 o 
  -5   2   2     1386.16     1378.77     22.59 o 
  -4   2   2      889.52      929.63     16.97 o 
  -3   2   2     4451.46     4307.13     42.45 o 
  -2   2   2     1556.88     1433.35     19.76 o 
  -1   2   2     1292.46     1085.48     17.58 o 
   0   2   2     4486.89     4827.54     41.09 o 
   1   2   2    28729.94    29500.80    291.50 o 
   2   2   2    10100.02     9120.19     71.87 o 
   3   2   2    10136.96     9305.47     74.25 o 
   4   2   2    29287.15    31569.31    236.28 o 
   5   2   2     1619.83     1573.62     19.81 o 
   6   2   2     2640.75     2607.64     39.63 o 
   7   2   2     6071.51     5872.88     72.56 o 
   8   2   2     1240.85     1140.16     32.97 o 
   9   2   2      150.55      134.15     20.19 o 
  10   2   2      379.17      363.41     30.52 o 
  11   2   2      276.40      304.02     30.91 o 
  12   2   2       87.81       72.63     24.37 o 
 -10   3   2      129.88      143.30     26.26 o 
  -9   3   2       19.05        4.03      9.68 o 
  -8   3   2       47.49       39.38     16.52 o 
  -7   3   2      171.56      184.01     11.72 o 
  -6   3   2     2353.50     2373.11     38.01 o 
  -5   3   2      775.38      744.78     17.39 o 
  -4   3   2       69.71       98.36      7.06 o 
  -3   3   2    12755.92    11868.24    138.50 o 
  -2   3   2       11.89       10.42      2.94 o 
  -1   3   2      536.45      500.46     10.17 o 
   0   3   2    14022.09    14704.37    114.69 o 
   1   3   2    12134.34    13363.77    104.22 o 
   2   3   2    10085.69    10367.94     82.80 o 
   3   3   2     7288.13     7266.66     60.98 o 
   4   3   2    11790.13    12152.18     97.23 o 
   5   3   2        4.35       35.79      6.99 o 
   6   3   2      916.52      991.10     19.00 o 
   7   3   2     2792.16     2649.15     65.18 o 
   8   3   2      207.90      180.04     12.65 o 
   9   3   2      207.59      204.13     14.24 o 
  10   3   2      313.88      361.75     31.70 o 
  11   3   2       20.25       13.25     17.59 o 
  12   3   2      523.13      422.08     37.78 o 
  -9   4   2      157.82      190.54     24.29 o 
  -8   4   2      277.32      290.93     14.66 o 
  -7   4   2      699.16      671.36     24.06 o 
  -6   4   2       63.37       98.36     11.43 o 
  -5   4   2      283.71      269.26     10.17 o 
  -4   4   2      141.45      181.42      8.01 o 
  -3   4   2     1528.17     1518.15     19.81 o 
  -2   4   2      117.75      136.91      6.79 o 
  -1   4   2       22.08       52.42      4.55 o 
   0   4   2    17073.16    16901.84    132.75 o 
   1   4   2    11784.91    12021.58    227.52 o 
   2   4   2     4131.06     4027.61     38.51 o 
   3   4   2    12987.09    12788.01    102.78 o 
   4   4   2     5506.58     5559.10     51.03 o 
   5   4   2    11380.62    11658.37     96.30 o 
   6   4   2      980.02      928.12     30.13 o 
   7   4   2       11.06       31.64     13.33 o 
   8   4   2     1642.37     1736.38     35.59 o 
   9   4   2       70.86       54.60     11.63 o 
  10   4   2       74.42       40.62     17.03 o 
  11   4   2      237.08      245.11     29.97 o 
  12   4   2      379.90      336.51     35.88 o 
  -8   5   2      199.98      207.81     22.87 o 
  -7   5   2        7.69       -1.43      8.09 o 
  -6   5   2      564.67      550.08     32.89 o 
  -5   5   2        0.57       -4.48      4.96 o 
  -4   5   2        2.20        4.59      4.46 o 
  -3   5   2     4392.80     4104.90     85.52 o 
  -2   5   2        1.49        6.97      4.39 o 
  -1   5   2       30.69       44.42      7.20 o 
   0   5   2       90.74      137.85     14.13 o 
   1   5   2     8957.75     9784.79    126.78 o 
   2   5   2     3972.23     3956.84     39.76 o 
   3   5   2     1017.22      991.60     16.73 o 
   4   5   2     8864.92     9183.87    104.93 o 
   5   5   2     1368.13     1311.55     20.12 o 
   6   5   2     2217.14     2160.06     37.37 o 
   7   5   2     1624.51     1442.97     30.93 o 
   8   5   2     2064.96     2043.50     73.11 o 
   9   5   2      430.40      421.79     19.39 o 
  10   5   2       71.12       55.99     17.35 o 
  11   5   2      901.12     1005.68     51.89 o 
  12   5   2       81.64       66.48     24.21 o 
  -8   6   2       16.12        6.47     10.42 o 
  -7   6   2      540.73      526.36     33.52 o 
  -6   6   2      153.81      140.56     14.41 o 
  -5   6   2      105.43       90.99     11.55 o 
  -4   6   2       60.65       66.59     13.68 o 
  -3   6   2      753.88      687.44     23.19 o 
  -2   6   2      451.78      473.15     47.52 o 
  -1   6   2       61.40       56.74     10.49 o 
   0   6   2     4793.76     4527.74     60.78 o 
   1   6   2      388.21      375.39     10.12 o 
   2   6   2     2840.08     2573.91     30.52 o 
   3   6   2     7815.75     8036.81     83.00 o 
   4   6   2       18.38       27.37      5.24 o 
   5   6   2        2.92       23.18      7.12 o 
   6   6   2      431.91      489.60     18.21 o 
   7   6   2     1470.06     1320.05     30.83 o 
   8   6   2       55.02       87.14     26.89 o 
   9   6   2     1164.89     1137.01     31.50 o 
  10   6   2       41.17       52.99     11.16 o 
  11   6   2      360.92      358.60     34.46 o 
  -7   7   2      411.98      386.18     22.50 o 
  -6   7   2      282.90      275.74     19.09 o 
  -5   7   2       33.34       22.70      9.82 o 
  -4   7   2      134.63      108.35     12.90 o 
  -3   7   2      786.20      798.70     26.57 o 
  -2   7   2       48.24       42.47      9.52 o 
  -1   7   2      126.38      103.37     10.80 o 
   0   7   2      275.74      362.52     24.33 o 
   1   7   2      168.78      164.78     12.41 o 
   2   7   2     5199.55     4987.98     66.46 o 
   3   7   2     5512.63     5814.60     57.77 o 
   4   7   2       86.01       78.39      6.99 o 
   5   7   2      610.46      604.57     19.69 o 
   6   7   2       11.05       39.73      8.28 o 
   7   7   2      300.62      311.69     16.28 o 
   8   7   2      479.45      532.01     33.44 o 
   9   7   2       78.90       74.29     12.20 o 
  10   7   2       26.07       15.11      9.86 o 
  11   7   2      122.89       97.32     23.82 o 
  -6   8   2      453.54      453.31     43.97 o 
  -5   8   2       28.19       15.45      9.98 o 
  -4   8   2      402.44      398.73     21.15 o 
  -3   8   2      817.97      864.65     29.41 o 
  -2   8   2        2.05        5.02      8.24 o 
  -1   8   2        6.76        8.52      7.99 o 
   0   8   2      462.61      389.70     19.24 o 
   1   8   2      194.72      185.58     14.11 o 
   2   8   2       36.32       28.75      9.54 o 
   3   8   2        1.29       20.98     16.88 o 
   4   8   2      324.31      315.52     19.48 o 
   5   8   2     1671.26     1767.11     52.76 o 
   6   8   2      328.49      319.87     24.05 o 
   7   8   2      176.85      214.48     14.92 o 
   8   8   2     1249.70     1428.84     35.91 o 
   9   8   2      302.41      259.34     18.24 o 
  10   8   2        5.45       -4.53     11.59 o 
  11   8   2      498.49      605.44     42.67 o 
  -5   9   2        8.86       -0.58     11.08 o 
  -4   9   2        5.73       18.51     11.26 o 
  -3   9   2      527.28      573.63     25.98 o 
  -2   9   2       82.09       91.44     13.47 o 
  -1   9   2      242.24      267.34     24.88 o 
   0   9   2      530.32      522.94     23.49 o 
   1   9   2      103.65      116.41     13.32 o 
   2   9   2      654.12      700.20     24.90 o 
   3   9   2      318.41      291.89     17.03 o 
   4   9   2      197.44      246.79     24.45 o 
   5   9   2       18.83       61.59     15.38 o 
   6   9   2      556.41      479.81     29.18 o 
   7   9   2        6.29       11.99     11.99 o 
   8   9   2      324.02      413.49     29.73 o 
   9   9   2      204.49      190.38     22.87 o 
  10   9   2       31.80       24.61     15.06 o 
  -4  10   2      289.78      294.48     22.25 o 
  -3  10   2        0.76        4.72     11.16 o 
  -2  10   2      364.58      364.55     22.83 o 
  -1  10   2        4.96        6.58      9.67 o 
   0  10   2       71.46       86.85     13.60 o 
   1  10   2       15.87        8.90     15.06 o 
   2  10   2      243.62      257.47     18.10 o 
   3  10   2       92.42       91.98     12.88 o 
   4  10   2       57.66       49.51     10.96 o 
   5  10   2      468.45      441.96     30.76 o 
   6  10   2        0.36       10.49     12.54 o 
   7  10   2       94.11       98.11     19.16 o 
   8  10   2      300.54      360.09     29.02 o 
   9  10   2       67.74       88.41     19.95 o 
  -2  11   2      270.40      258.51     21.25 o 
  -1  11   2     1066.89     1086.95     37.59 o 
   0  11   2      214.51      206.87     28.08 o 
   1  11   2      366.56      396.67     23.46 o 
   2  11   2      231.46      175.34     18.10 o 
   3  11   2       51.40       77.52     13.48 o 
   4  11   2       40.03       80.99     17.98 o 
   5  11   2       17.63       19.16     14.91 o 
   6  11   2        1.12       16.72     13.80 o 
   7  11   2       58.61       30.20     16.17 o 
   8  11   2      400.07      499.37     36.04 o 
   1  12   2      147.34      193.39     34.03 o 
   2  12   2      662.74      653.36    103.47 o 
   3  12   2      135.55      120.22     16.39 o 
   4  12   2      136.37      181.31     25.47 o 
   5  12   2      698.49      620.90     40.30 o 
   6  12   2      231.44      177.05     25.63 o 
  -4 -12   3      373.29      410.02     35.65 o 
  -3 -12   3      135.88      149.45     25.47 o 
  -2 -12   3        9.16       10.20     12.30 o 
  -7 -11   3        0.37       19.72     17.90 o 
  -6 -11   3      168.37      144.87     23.26 o 
  -5 -11   3       82.79       66.48     18.53 o 
  -4 -11   3      378.27      307.33     29.57 o 
  -3 -11   3      688.35      726.34     41.88 o 
  -2 -11   3       11.59        2.04     10.21 o 
  -1 -11   3      516.38      437.62     24.50 o 
   0 -11   3      368.88      332.68     22.07 o 
   1 -11   3        2.87       -9.18     11.11 o 
   2 -11   3       21.80        6.81     12.13 o 
  -8 -10   3      126.39      106.94     21.14 o 
  -7 -10   3      846.49      908.91     45.35 o 
  -6 -10   3       49.98       55.68     16.56 o 
  -5 -10   3      322.59      290.38     27.21 o 
  -4 -10   3      464.48      536.51     35.25 o 
  -3 -10   3       93.79      105.35     13.47 o 
  -2 -10   3      136.60      132.84     14.67 o 
  -1 -10   3        0.13       -1.65     10.41 o 
   0 -10   3      476.64      483.12     24.67 o 
   1 -10   3       17.52        8.90     10.21 o 
   2 -10   3      245.00      234.12     19.61 o 
   3 -10   3      314.21      349.35     36.00 o 
   4 -10   3       22.87       22.34     18.81 o 
  -9  -9   3       15.83        8.83     14.12 o 
  -8  -9   3       25.62       53.79     17.74 o 
  -7  -9   3     1319.13     1380.12     53.39 o 
  -6  -9   3      180.09      193.06     22.08 o 
  -5  -9   3      143.29      203.39     22.16 o 
  -4  -9   3     2469.92     2366.64     67.19 o 
  -3  -9   3       45.61       33.12     10.04 o 
  -2  -9   3      201.48      207.54     17.03 o 
  -1  -9   3     1978.61     1918.63     42.33 o 
   0  -9   3        2.56        7.66      9.57 o 
   1  -9   3      201.99      219.62     20.47 o 
   2  -9   3      180.49      166.72     42.19 o 
   3  -9   3      151.98      163.69     16.19 o 
   4  -9   3        4.29        1.14     10.03 o 
   5  -9   3       97.50       87.93     23.42 o 
 -10  -8   3        7.34       13.96     11.87 o 
  -9  -8   3       52.14       17.67     13.64 o 
  -8  -8   3      180.44      139.43     20.19 o 
  -7  -8   3        4.15       42.11     14.04 o 
  -6  -8   3       86.85       64.43     15.85 o 
  -5  -8   3      298.60      273.19     22.63 o 
  -4  -8   3      409.33      361.59     25.63 o 
  -3  -8   3     1051.33     1063.41     38.09 o 
  -2  -8   3       11.34       17.61     14.16 o 
  -1  -8   3     3025.84     3001.49     51.42 o 
   0  -8   3     1508.74     1544.34     36.14 o 
   1  -8   3      802.79      746.90     25.64 o 
   2  -8   3     1729.06     1739.44     49.57 o 
   3  -8   3      227.39      247.36     17.03 o 
   4  -8   3      714.95      685.70     44.60 o 
   5  -8   3       43.96       60.64     12.61 o 
   6  -8   3        0.55       17.90     16.96 o 
 -10  -7   3       85.34      117.16     15.03 o 
  -9  -7   3        0.03       -0.56      9.13 o 
  -8  -7   3       89.23       65.64     11.60 o 
  -7  -7   3     1226.33     1337.08     33.43 o 
  -6  -7   3      519.54      534.92     20.79 o 
  -5  -7   3     2217.71     2098.03     38.39 o 
  -4  -7   3     2442.65     2292.65     39.27 o 
  -3  -7   3      872.93      790.85     22.25 o 
  -2  -7   3       10.21       27.74      7.27 o 
  -1  -7   3        4.78        1.30      6.87 o 
   0  -7   3     1865.64     1764.99     36.24 o 
   1  -7   3      218.69      218.03     20.31 o 
   2  -7   3      165.67      178.72     13.59 o 
   3  -7   3     1566.85     1483.92     35.28 o 
   4  -7   3     2165.97     2083.64     43.67 o 
   5  -7   3     1293.52     1242.92     34.30 o 
   6  -7   3       34.55       52.92     17.59 o 
   7  -7   3      543.33      572.71     40.69 o 
 -11  -6   3      267.79      258.99     33.48 o 
 -10  -6   3       19.58       21.53     10.66 o 
  -9  -6   3       61.29       53.89     11.19 o 
  -8  -6   3      218.77      190.25     23.54 o 
  -7  -6   3      666.61      634.45     22.73 o 
  -6  -6   3      738.96      800.83     37.38 o 
  -5  -6   3      190.22      171.60     11.83 o 
  -4  -6   3     4983.49     4769.64     48.77 o 
  -3  -6   3       64.66       79.11      9.41 o 
  -2  -6   3     2324.42     2275.19     37.56 o 
  -1  -6   3     9016.95     8663.95     97.56 o 
   0  -6   3        1.18       56.61     21.88 o 
   1  -6   3     1707.14     1611.51     32.58 o 
   2  -6   3     1351.81     1377.76     30.45 o 
   3  -6   3      737.11      706.18     26.18 o 
   4  -6   3       33.55       55.15     10.01 o 
   5  -6   3     2184.11     2025.49     41.66 o 
   6  -6   3      458.50      469.39     21.46 o 
   7  -6   3       28.69       46.06     17.67 o 
   8  -6   3      467.08      465.38     37.78 o 
 -11  -5   3      393.50      382.14     23.24 o 
 -10  -5   3      409.84      424.74     31.39 o 
  -9  -5   3      197.31      175.35     15.08 o 
  -8  -5   3      677.17      696.91     32.61 o 
  -7  -5   3       44.57       52.33      9.80 o 
  -6  -5   3       24.26       46.29      8.40 o 
  -5  -5   3      551.64      565.35     18.46 o 
  -4  -5   3        1.15       11.44      7.06 o 
  -3  -5   3     1132.82     1094.70     17.61 o 
  -2  -5   3     5556.48     5811.90     53.65 o 
  -1  -5   3     5622.39     5494.13     65.58 o 
   0  -5   3       16.30       17.88      5.66 o 
   1  -5   3     9109.61     8664.44     96.00 o 
   2  -5   3     2396.08     2319.59     38.13 o 
   3  -5   3       40.20       32.57      7.40 o 
   4  -5   3     5724.58     5783.53     99.25 o 
   5  -5   3      212.71      191.73     13.02 o 
   6  -5   3      296.59      321.72     16.58 o 
   7  -5   3     1358.33     1399.45     54.65 o 
   8  -5   3      119.16      122.87     22.40 o 
   9  -5   3       58.86       51.50     19.40 o 
 -11  -4   3        1.73       17.01     11.36 o 
 -10  -4   3      799.71      809.27     28.86 o 
  -9  -4   3       29.29       35.66     14.12 o 
  -8  -4   3       88.01       98.84     12.05 o 
  -7  -4   3     1820.64     1606.96     51.89 o 
  -6  -4   3      377.20      355.35     23.03 o 
  -5  -4   3      224.67      208.21     11.85 o 
  -4  -4   3     5902.06     5648.18     51.55 o 
  -3  -4   3     3212.22     3258.10     33.43 o 
  -2  -4   3       14.42       26.72      3.60 o 
  -1  -4   3     2250.06     2127.54     23.43 o 
   0  -4   3     2654.95     2723.60     63.45 o 
   1  -4   3     1404.92     1457.97     35.29 o 
   2  -4   3      754.12      906.10     14.42 o 
   3  -4   3       81.22       82.09      6.06 o 
   4  -4   3     6704.45     6589.59     63.20 o 
   5  -4   3     2173.08     1947.26     28.69 o 
   6  -4   3      183.20      221.44     11.08 o 
   8  -4   3      430.34      363.33     30.36 o 
   9  -4   3      119.96       82.10     19.09 o 
 -11  -3   3      772.95      775.97     30.59 o 
 -10  -3   3       22.40       28.39     11.09 o 
  -9  -3   3        4.45        8.80      9.35 o 
  -8  -3   3      748.97      706.98     24.53 o 
  -7  -3   3     1821.00     1854.93     36.93 o 
  -6  -3   3      197.78      234.71     13.44 o 
  -5  -3   3      763.09      745.05     44.64 o 
  -4  -3   3     8872.44     8782.63     94.37 o 
  -3  -3   3      335.33      448.85      8.93 o 
  -2  -3   3       40.50       98.24      4.62 o 
  -1  -3   3     7854.64     7290.30     51.91 o 
   0  -3   3     4182.18     4204.85    141.01 o 
   1  -3   3     4174.08     4003.38     81.82 o 
   2  -3   3       30.72       71.00      4.44 o 
   3  -3   3      107.82      174.99     13.01 o 
   4  -3   3      450.77      550.25     13.38 o 
   5  -3   3     1339.57     1423.31     22.86 o 
   6  -3   3       28.23       53.93      8.61 o 
   7  -3   3       67.32      114.27     13.01 o 
   8  -3   3     1819.44     1798.44     40.51 o 
   9  -3   3       39.46       34.54     16.25 o 
 -11  -2   3      678.93      605.25     27.66 o 
 -10  -2   3      327.11      352.15     20.35 o 
  -9  -2   3       14.36       23.70      9.70 o 
  -8  -2   3     1949.71     1914.54     39.99 o 
  -7  -2   3      721.32      670.18     22.14 o 
  -6  -2   3     2481.22     2310.19     39.36 o 
  -5  -2   3      628.09      687.50     30.88 o 
  -4  -2   3      661.67      601.67     19.12 o 
  -3  -2   3      382.42      439.96     12.81 o 
  -2  -2   3      367.34      387.93      7.43 o 
  -1  -2   3       30.95       99.38      3.81 o 
   0  -2   3     6847.42     8168.63     79.81 o 
   1  -2   3    11797.04    12930.28    141.17 o 
   2  -2   3      481.89      551.35      9.82 o 
   3  -2   3       75.58      105.15      5.38 o 
   4  -2   3    16928.53    16502.87    134.00 o 
   5  -2   3      739.63      835.07     21.36 o 
   6  -2   3      711.49      702.71     15.97 o 
   7  -2   3     3309.47     3158.98     54.41 o 
   8  -2   3      187.82      184.31     15.42 o 
   9  -2   3      388.56      377.05     30.13 o 
  10  -2   3       89.69       75.63     20.35 o 
  11  -2   3      399.22      483.36     38.25 o 
 -11  -1   3       39.54       48.11     23.26 o 
 -10  -1   3      517.40      585.01     25.31 o 
  -9  -1   3        3.89        7.90      7.79 o 
  -8  -1   3       19.68       35.24     13.09 o 
  -7  -1   3     5953.89     5713.24    100.79 o 
  -6  -1   3     2652.53     2569.09     41.97 o 
  -5  -1   3     5657.87     5983.32     54.63 o 
  -4  -1   3    14724.85    13776.80    109.83 o 
  -3  -1   3     5169.31     5392.46     60.14 o 
  -2  -1   3     5965.44     5066.49     54.54 o 
  -1  -1   3     5266.16     6225.15     53.34 o 
   0  -1   3       97.16       32.29      3.55 o 
   1  -1   3       79.69      175.14      4.71 o 
   2  -1   3      419.81      517.46      8.52 o 
   3  -1   3     5650.19     5442.23     47.42 o 
   4  -1   3     8285.09     7980.76     68.21 o 
   5  -1   3      232.13      310.83     16.70 o 
   6  -1   3      870.65      775.05     16.00 o 
   7  -1   3     2792.42     2821.17     36.04 o 
   8  -1   3      170.45      195.21     17.23 o 
   9  -1   3     1165.44     1180.99     48.34 o 
  10  -1   3      632.58      634.15     39.51 o 
  11  -1   3       27.12       32.33     18.38 o 
 -11   0   3      748.13      756.31     47.00 o 
 -10   0   3       27.47        8.74     13.05 o 
  -9   0   3      261.13      253.15     16.76 o 
  -8   0   3     1209.21     1252.72     32.07 o 
  -7   0   3     1863.45     1930.92     65.06 o 
  -6   0   3      836.16      848.69     22.90 o 
  -5   0   3       94.54      130.33      7.95 o 
  -4   0   3    10336.11    10220.13     97.97 o 
  -3   0   3     1821.78     2094.93     23.27 o 
  -2   0   3    33298.64    32391.63    304.00 o 
  -1   0   3     7823.29     8613.16     58.86 o 
   0   0   3        9.14       41.36      2.89 o 
   1   0   3     4450.57     5182.54     53.10 o 
   2   0   3    51588.22    53793.43    513.33 o 
   3   0   3      344.12      319.06      9.62 o 
   4   0   3     3707.42     4237.13     62.63 o 
   5   0   3     1632.85     1774.40     31.76 o 
   6   0   3       11.23       44.20      5.81 o 
   7   0   3      448.24      468.23     15.56 o 
   8   0   3     1241.47     1311.04     49.21 o 
   9   0   3      771.26      823.42     41.80 o 
  10   0   3        7.51       29.81     17.03 o 
  11   0   3       63.92       35.25     19.56 o 
 -10   1   3      101.17       94.30     21.25 o 
  -9   1   3      554.87      569.46     23.72 o 
  -8   1   3     1698.13     1632.52     37.12 o 
  -7   1   3        7.85       24.26      9.42 o 
  -6   1   3     2574.28     2509.78     33.01 o 
  -5   1   3     3018.01     3058.49     47.48 o 
  -4   1   3      125.30      186.86      8.42 o 
  -3   1   3     8438.03     8414.53     95.52 o 
  -2   1   3     5315.91     5819.02     45.86 o 
  -1   1   3      908.33     1049.54     15.92 o 
   0   1   3      126.87      276.98     17.38 o 
   1   1   3     3459.59     4034.69     42.78 o 
   2   1   3      161.17      312.71      8.20 o 
   3   1   3     4537.63     5162.36     56.08 o 
   4   1   3    12981.72    13367.27    105.20 o 
   5   1   3      411.92      378.04      9.36 o 
   6   1   3       20.29       50.82      4.91 o 
   7   1   3     5768.42     5670.46     95.76 o 
   8   1   3      953.61     1000.88     28.43 o 
   9   1   3        1.91       14.04     14.83 o 
  10   1   3       49.72       64.27     17.74 o 
  11   1   3       87.71       62.07     20.43 o 
  12   1   3       32.26       51.26     23.58 o 
 -10   2   3      143.69       99.05     23.26 o 
  -9   2   3       75.42       69.15     15.65 o 
  -8   2   3      266.14      268.17     16.79 o 
  -7   2   3      874.62      862.98     25.75 o 
  -6   2   3     2264.69     2143.32     31.52 o 
  -5   2   3      887.72      864.92     23.40 o 
  -4   2   3     2992.64     2940.41     63.01 o 
  -3   2   3    20437.87    20676.92    194.99 o 
  -2   2   3      581.93      516.68      9.34 o 
  -1   2   3     1833.40     2066.09     22.56 o 
   0   2   3    13435.06    14074.74    108.64 o 
   1   2   3     2784.41     2934.92     27.19 o 
   2   2   3      226.79      378.84      7.49 o 
   3   2   3      149.95      239.19      7.45 o 
   4   2   3     1145.06     1028.71     18.65 o 
   5   2   3      261.74      344.47      8.91 o 
   6   2   3      176.21      227.67      8.29 o 
   7   2   3     3323.19     3099.58    103.39 o 
   8   2   3      189.33      192.97     12.56 o 
   9   2   3     1228.67     1125.63     47.56 o 
  10   2   3       18.39       52.68     18.30 o 
  11   2   3        8.12       19.24     16.64 o 
  12   2   3      373.80      350.47     36.59 o 
 -10   3   3        9.94       16.51     11.74 o 
  -9   3   3       85.73      120.35     18.93 o 
  -8   3   3      435.44      421.05     20.73 o 
  -7   3   3      577.40      499.11     17.58 o 
  -6   3   3      255.79      316.95     15.69 o 
  -5   3   3      190.45      170.92      9.64 o 
  -4   3   3      125.62       81.49      5.80 o 
  -3   3   3     3302.16     3196.93     31.07 o 
  -2   3   3     2904.53     2788.57     26.64 o 
  -1   3   3        6.92       37.50      3.83 o 
   0   3   3     1394.52     1457.76     18.17 o 
   1   3   3     6736.82     6579.58     55.69 o 
   2   3   3     4889.25     5385.39     54.34 o 
   3   3   3     1529.74     1388.38     17.51 o 
   4   3   3     7797.12     8055.17     69.94 o 
   5   3   3     2310.15     2275.23     39.19 o 
   6   3   3       27.59       54.94      9.08 o 
   7   3   3      945.94     1047.88     48.74 o 
   8   3   3     1226.89     1223.65     28.20 o 
   9   3   3      710.77      613.41     35.65 o 
  10   3   3        6.22       -3.39     12.85 o 
  11   3   3      119.54      114.67     23.42 o 
  12   3   3      480.62      442.03     39.83 o 
  -9   4   3       80.69       76.58     11.01 o 
  -8   4   3      152.67      154.09     12.16 o 
  -7   4   3       23.48       32.03      7.04 o 
  -6   4   3     3957.20     4147.30     44.13 o 
  -5   4   3       35.62       54.46      6.34 o 
  -4   4   3      379.55      432.88     13.34 o 
  -3   4   3     3666.11     3693.21     35.34 o 
  -2   4   3        4.26       17.43     10.50 o 
  -1   4   3       14.37       42.25      7.96 o 
   0   4   3     2473.64     2631.86     28.93 o 
   1   4   3    14663.96    13968.94    111.27 o 
   2   4   3     2172.45     2199.86     25.13 o 
   3   4   3      547.87      523.86     11.07 o 
   4   4   3    20360.45    19897.96    154.93 o 
   5   4   3      954.31      834.52     25.42 o 
   6   4   3     1820.74     1776.65     23.58 o 
   7   4   3     3454.21     3248.54     48.73 o 
   8   4   3      336.39      372.01     17.36 o 
   9   4   3      510.36      519.10     20.68 o 
  10   4   3       62.11       90.14     18.85 o 
  11   4   3      321.74      317.03     32.73 o 
  12   4   3       54.87       34.70     22.08 o 
  -8   5   3      126.85      122.87     19.87 o 
  -7   5   3      221.87      219.81     16.18 o 
  -6   5   3      347.76      330.10     13.18 o 
  -5   5   3      154.59      130.52      8.35 o 
  -4   5   3      152.82      199.57      8.65 o 
  -3   5   3     5451.32     5130.04     56.83 o 
  -2   5   3      957.68      943.31     26.67 o 
  -1   5   3      727.88      673.61     15.64 o 
   0   5   3     4070.35     4078.89     41.57 o 
   1   5   3      252.48      240.02     16.65 o 
   2   5   3     1439.10     1557.23     29.62 o 
   3   5   3     5477.34     5368.35     51.05 o 
   4   5   3      129.28      117.50      7.03 o 
   5   5   3     1676.14     1727.14     23.92 o 
   6   5   3      129.91      166.60     11.19 o 
   7   5   3      739.76      742.43     28.86 o 
   8   5   3      475.14      456.37     28.51 o 
   9   5   3     1000.98      967.20     50.95 o 
  10   5   3       54.25       62.30     18.45 o 
  11   5   3       13.92       30.13     18.38 o 
  12   5   3      604.55      578.94     44.56 o 
  -8   6   3      316.46      292.03     27.76 o 
  -7   6   3       63.04       57.12     12.65 o 
  -6   6   3      598.91      583.23     31.78 o 
  -5   6   3       52.36       51.97     10.34 o 
  -4   6   3        8.05        7.59      7.97 o 
  -3   6   3       66.54       65.15     26.06 o 
  -2   6   3      543.41      573.19     50.55 o 
  -1   6   3     1418.10     1346.08     22.42 o 
   0   6   3     3046.22     3037.93     34.94 o 
   1   6   3     3222.94     3005.39     34.23 o 
   2   6   3     1883.52     1656.90     23.34 o 
   3   6   3    12873.92    12409.78    104.58 o 
   4   6   3     3745.20     3811.73     41.88 o 
   5   6   3     8000.02     8232.90     75.40 o 
   6   6   3     3040.18     2907.23     46.19 o 
   7   6   3      260.00      263.05     14.87 o 
   8   6   3     3297.37     3163.44     52.49 o 
   9   6   3        9.55        6.02      7.84 o 
  10   6   3        1.68       -6.31     13.56 o 
  11   6   3      331.52      309.62     32.02 o 
  12   6   3      134.04      126.10     26.58 o 
  -7   7   3        5.99       12.64     10.51 o 
  -6   7   3      507.12      524.08     24.83 o 
  -5   7   3      268.93      275.77     39.35 o 
  -4   7   3        1.54        5.88      9.86 o 
  -3   7   3      629.10      567.25     22.85 o 
  -2   7   3       14.60       19.81      8.42 o 
  -1   7   3       32.80       34.97     16.88 o 
   0   7   3       41.28       34.41      8.54 o 
   1   7   3     1070.04     1008.21     26.06 o 
   2   7   3      360.40      324.09     15.49 o 
   3   7   3      383.34      505.62     16.49 o 
   4   7   3      593.78      591.67     15.33 o 
   5   7   3     3936.48     4095.66     46.39 o 
   6   7   3     1397.84     1265.42     29.80 o 
   7   7   3      685.55      719.05     23.48 o 
   8   7   3     1499.15     1504.09     57.89 o 
   9   7   3     1029.28     1094.98     33.79 o 
  10   7   3       51.02       52.60     18.45 o 
  11   7   3      398.63      401.89     34.62 o 
  -6   8   3        3.62        4.41     10.66 o 
  -5   8   3       35.70       28.80     16.92 o 
  -4   8   3       13.91       17.12      9.59 o 
  -3   8   3      738.75      809.59     32.73 o 
  -2   8   3       34.61       14.09      8.36 o 
  -1   8   3      196.95      179.44     14.79 o 
   0   8   3     2657.87     2522.94     47.31 o 
   1   8   3      136.19      103.55     13.96 o 
   2   8   3      951.75      895.88     39.04 o 
   3   8   3     1044.15     1113.08     42.94 o 
   4   8   3        0.37       20.99     13.05 o 
   5   8   3      421.96      420.39     18.18 o 
   6   8   3        1.99        0.89      7.23 o 
   7   8   3       36.43       11.96      8.31 o 
   8   8   3        0.35       -4.78     12.58 o 
   9   8   3     1042.64     1117.50     32.80 o 
  10   8   3       20.22       11.00     10.24 o 
  11   8   3       90.33       88.72     23.03 o 
  -5   9   3        2.56        8.90     10.34 o 
  -4   9   3      132.12      140.40     17.74 o 
  -3   9   3      185.92      148.76     18.85 o 
  -2   9   3       27.46       24.83     10.31 o 
  -1   9   3       72.30       82.82     12.81 o 
   0   9   3       80.06      113.76     13.18 o 
   1   9   3      568.60      558.64     22.96 o 
   2   9   3      476.23      525.05     21.99 o 
   3   9   3      226.23      240.96     15.67 o 
   4   9   3      237.79      189.20     23.66 o 
   5   9   3     1052.72     1044.64     41.56 o 
   6   9   3       78.06       63.49     14.98 o 
   7   9   3       24.08       24.84     11.75 o 
   8   9   3      326.44      357.41     26.81 o 
   9   9   3        2.89       39.51     15.30 o 
  10   9   3        1.48      -16.68     11.12 o 
  -4  10   3       44.18       42.35     21.37 o 
  -3  10   3      457.14      450.58     25.73 o 
  -2  10   3        3.70        4.62     11.08 o 
  -1  10   3      309.23      319.16     34.46 o 
   0  10   3      425.34      397.49     21.97 o 
   1  10   3        3.02      -13.39      9.70 o 
   2  10   3       29.72       11.84      9.37 o 
   3  10   3        8.56       -0.51      8.39 o 
   4  10   3      193.45      167.73     24.65 o 
   5  10   3       83.96      119.95     19.32 o 
   6  10   3      167.29      184.54     21.45 o 
   7  10   3       51.29       15.46     13.17 o 
   8  10   3      502.75      575.63     35.25 o 
   9  10   3      104.44       96.14     20.27 o 
  -2  11   3       73.19       65.27     14.99 o 
  -1  11   3      154.18      174.17     19.02 o 
   0  11   3      567.70      644.49     28.94 o 
   1  11   3        0.07       19.83     21.37 o 
   2  11   3      522.03      554.95     25.84 o 
   3  11   3      226.46      248.30     18.71 o 
   4  11   3        6.22       13.08     10.04 o 
   5  11   3      159.22      147.55     21.45 o 
   6  11   3       74.57       26.03     15.77 o 
   7  11   3      104.59      105.28     19.72 o 
   8  11   3       30.63       30.28     16.17 o 
   1  12   3      288.48      289.46     22.03 o 
   2  12   3       74.41       71.50     15.07 o 
   3  12   3      122.88      110.28     15.92 o 
   4  12   3        1.01       -8.28     12.30 o 
   5  12   3      402.18      438.01     33.83 o 
   6  12   3      132.28       68.77     20.58 o 
  -7 -11   4      574.58      614.98     40.77 o 
  -6 -11   4      455.10      505.76     36.36 o 
  -5 -11   4       30.84       10.33     15.54 o 
  -4 -11   4      198.94      257.81     28.47 o 
  -3 -11   4        6.03       18.14     15.30 o 
  -2 -11   4        5.02        5.52     18.61 o 
  -1 -11   4       28.71       23.64     12.48 o 
   0 -11   4      157.43      154.85     17.82 o 
   1 -11   4        9.26        7.06     11.71 o 
  -8 -10   4      124.33      145.35     24.13 o 
  -7 -10   4      511.77      498.66     36.36 o 
  -6 -10   4      611.49      659.86     38.72 o 
  -5 -10   4       49.98       43.69     16.17 o 
  -4 -10   4     1395.95     1404.34     54.50 o 
  -3 -10   4      297.23      393.45     31.31 o 
  -2 -10   4        3.03        0.22      9.17 o 
  -1 -10   4      752.57      725.65     28.08 o 
   0 -10   4      164.33      176.30     18.02 o 
   1 -10   4       31.94       14.07     11.06 o 
   2 -10   4        0.56        4.60     10.66 o 
   3 -10   4       26.69       27.99     16.32 o 
  -9  -9   4       72.74       83.20     20.66 o 
  -8  -9   4      182.04      167.74     23.50 o 
  -6  -9   4      276.15      303.39     26.42 o 
  -5  -9   4      558.38      475.47     31.55 o 
  -4  -9   4      306.48      321.92     27.29 o 
  -3  -9   4     1434.24     1423.19     35.03 o 
  -2  -9   4       80.42       67.59     11.15 o 
  -1  -9   4     1434.57     1412.00     47.87 o 
   0  -9   4     2082.66     2049.22     44.50 o 
   1  -9   4       68.31       74.82     12.05 o 
   2  -9   4      360.43      323.14     34.70 o 
   3  -9   4      515.16      449.51     38.49 o 
   4  -9   4      118.98      100.10     14.51 o 
   5  -9   4       64.17       72.24     22.00 o 
 -10  -8   4      674.96      708.04     40.93 o 
  -9  -8   4      334.61      367.43     30.44 o 
  -8  -8   4        0.43       12.30     14.04 o 
  -7  -8   4     2242.72     2314.03     67.98 o 
  -6  -8   4      172.29      167.67     21.14 o 
  -5  -8   4       28.28       18.61     12.93 o 
  -4  -8   4     1803.78     1783.28     55.13 o 
  -3  -8   4      537.71      521.15     20.58 o 
  -2  -8   4      174.51      215.74     14.57 o 
  -1  -8   4       91.11      105.58     11.97 o 
   0  -8   4     1812.20     1702.23     37.87 o 
   1  -8   4       36.64       47.08     10.46 o 
   2  -8   4       32.34       35.35     10.65 o 
   3  -8   4      369.14      368.78     20.21 o 
   4  -8   4      222.75      212.87     16.69 o 
   5  -8   4      731.57      712.30     44.32 o 
   6  -8   4      227.79      263.41     30.76 o 
 -10  -7   4      115.25      151.01     16.77 o 
  -9  -7   4       25.72       33.91     12.78 o 
  -8  -7   4      298.89      292.77     18.12 o 
  -7  -7   4     1234.50     1319.90     33.48 o 
  -6  -7   4      966.30      978.92     27.59 o 
  -5  -7   4       55.46       90.61     16.01 o 
  -4  -7   4     6620.54     6639.10    118.93 o 
  -3  -7   4     1426.31     1387.29     30.19 o 
  -2  -7   4     1464.67     1473.30     56.43 o 
  -1  -7   4     4149.90     4020.96     58.94 o 
   0  -7   4        6.62       20.98      8.05 o 
   1  -7   4     1563.43     1570.54     34.67 o 
   2  -7   4      893.16      837.94     35.57 o 
   3  -7   4        6.19        3.57      8.17 o 
   4  -7   4      669.44      631.74     30.52 o 
   5  -7   4        1.49        0.04     15.62 o 
   6  -7   4       45.12       44.56     16.88 o 
   7  -7   4       10.83        0.79     14.98 o 
 -11  -6   4       30.42       12.52     12.18 o 
 -10  -6   4      250.19      260.28     19.52 o 
  -9  -6   4      135.85      109.55     13.95 o 
  -8  -6   4      211.28      224.48     16.19 o 
  -7  -6   4      166.47      163.24     14.08 o 
  -6  -6   4      190.44      203.84     37.62 o 
  -5  -6   4        0.92       -1.03      6.25 o 
  -4  -6   4      303.19      315.75     14.94 o 
  -3  -6   4     1917.22     1850.92     52.60 o 
  -2  -6   4     1773.57     1770.89     32.67 o 
  -1  -6   4     2493.60     2360.12     39.44 o 
   0  -6   4     8377.31     8316.97     95.85 o 
   1  -6   4     1139.87     1080.09     26.42 o 
   2  -6   4     2324.41     2328.88     42.71 o 
   3  -6   4     1426.65     1413.52     31.99 o 
   4  -6   4     2890.58     2931.31    104.53 o 
   5  -6   4     1637.90     1670.94     37.39 o 
   6  -6   4      339.35      342.66     28.79 o 
   7  -6   4      213.27      214.90     26.89 o 
   8  -6   4        1.50       -8.83     15.62 o 
 -11  -5   4       60.94       52.24     13.41 o 
 -10  -5   4      423.46      452.80     23.36 o 
  -9  -5   4        2.74       12.12      8.98 o 
  -8  -5   4       56.09       64.63     11.19 o 
  -7  -5   4     1404.46     1308.92     32.26 o 
  -6  -5   4      162.14      157.85     18.18 o 
  -5  -5   4      117.10      112.95      9.98 o 
  -4  -5   4     7982.96     8036.16     71.67 o 
  -3  -5   4     1027.54      918.86     16.13 o 
  -2  -5   4       30.28       83.93      4.75 o 
  -1  -5   4      546.74      497.34     10.54 o 
   0  -5   4     5282.11     4930.61     61.73 o 
   1  -5   4      195.44      256.80     15.10 o 
   2  -5   4     1454.77     1321.41     27.65 o 
   3  -5   4      834.35      845.86     32.41 o 
   4  -5   4      731.86      818.19     23.59 o 
   5  -5   4     2219.08     2151.34     40.60 o 
   6  -5   4      881.26      867.45     53.67 o 
   7  -5   4      336.71      360.65     30.52 o 
   8  -5   4      374.18      344.16     31.31 o 
   9  -5   4        6.59        7.10     16.48 o 
 -11  -4   4      437.24      418.36     34.15 o 
 -10  -4   4       14.96       11.86     10.19 o 
  -9  -4   4      284.12      327.90     19.00 o 
  -8  -4   4      431.33      407.12     19.89 o 
  -7  -4   4      109.18      133.80     12.09 o 
  -6  -4   4        4.41       31.18      7.46 o 
  -5  -4   4       35.04       55.78     14.63 o 
  -4  -4   4     5280.75     5457.15     68.16 o 
  -3  -4   4        4.80       22.44      3.86 o 
  -2  -4   4      575.98      617.85     12.68 o 
  -1  -4   4     1700.43     1594.78     19.78 o 
   0  -4   4      567.29      541.50     15.09 o 
   1  -4   4     1962.21     1877.22     30.47 o 
   2  -4   4      101.44       73.47      6.96 o 
   3  -4   4      207.86      254.48      9.45 o 
   4  -4   4     1572.81     1566.17     32.86 o 
   5  -4   4      539.69      473.82     14.21 o 
   6  -4   4      703.25      721.66     21.79 o 
   7  -4   4       49.64       77.76     17.98 o 
   8  -4   4     1218.09     1240.38     50.87 o 
   9  -4   4        0.82       10.41     14.43 o 
 -11  -3   4      237.41      245.19     25.20 o 
 -10  -3   4      857.03      839.30     48.03 o 
  -9  -3   4       53.14       62.23     10.90 o 
  -8  -3   4      155.53      175.54     14.09 o 
  -7  -3   4     3519.59     3342.70     53.82 o 
  -6  -3   4       33.61       30.62      7.26 o 
  -5  -3   4       77.71       80.66      8.44 o 
  -4  -3   4      789.72      764.48     19.49 o 
  -3  -3   4     2412.26     2384.92     46.64 o 
  -2  -3   4      299.23      342.56     10.78 o 
  -1  -3   4      993.71      736.15     11.85 o 
   0  -3   4     8557.28     8354.78     73.92 o 
   1  -3   4    21280.57    21385.96    163.73 o 
   2  -3   4        9.93       19.44      3.21 o 
   3  -3   4      279.41      241.02      8.28 o 
   4  -3   4    10390.92    10461.93    111.76 o 
   5  -3   4      265.54      284.92     23.33 o 
   6  -3   4      169.50      198.13     11.32 o 
   7  -3   4     2661.11     2703.46     48.63 o 
   8  -3   4       20.11       41.74     12.74 o 
   9  -3   4      145.33      128.23     20.66 o 
 -11  -2   4      123.23      131.50     18.81 o 
 -10  -2   4      475.80      467.00     23.32 o 
  -9  -2   4       12.20       18.60      9.07 o 
  -8  -2   4       72.44       64.23     10.36 o 
  -7  -2   4     5804.64     5360.32     73.10 o 
  -6  -2   4       25.41       15.27     11.91 o 
  -5  -2   4       71.48       85.98      8.44 o 
  -4  -2   4     7420.75     7202.01     80.65 o 
  -3  -2   4      382.81      567.38     14.64 o 
  -2  -2   4       78.17       55.65      3.14 o 
  -1  -2   4     3694.60     4235.15     37.63 o 
   0  -2   4     7408.08     8274.68     66.79 o 
   1  -2   4      760.09      776.54     11.22 o 
   2  -2   4       40.31       48.60      3.57 o 
   3  -2   4      134.92      110.67      5.56 o 
   4  -2   4     1233.23     1201.52     18.25 o 
   5  -2   4     1839.52     1719.27     25.53 o 
   6  -2   4      184.64      215.30      9.86 o 
   7  -2   4     1327.15     1386.35     32.72 o 
   8  -2   4     1633.01     1592.03     37.26 o 
   9  -2   4      233.90      208.91     23.90 o 
  10  -2   4      494.51      557.18     37.22 o 
  11  -2   4       69.52       54.02     22.08 o 
 -11  -1   4      646.64      632.93     64.91 o 
 -10  -1   4        6.23        9.22     10.58 o 
  -9  -1   4       19.81       23.22      9.13 o 
  -8  -1   4      785.26      857.36     26.90 o 
  -7  -1   4      251.57      286.26     15.97 o 
  -6  -1   4        9.26       33.24      9.03 o 
  -5  -1   4       13.47       57.57      6.60 o 
  -4  -1   4     1975.97     2056.16     23.64 o 
  -3  -1   4     1072.11      879.36     12.71 o 
  -2  -1   4    16282.33    15022.13    101.04 o 
  -1  -1   4    13652.51    14462.47    110.82 o 
   0  -1   4     1555.21     1676.15     29.51 o 
   1  -1   4    25347.19    26792.80    200.72 o 
   2  -1   4     2439.89     3186.50     29.29 o 
   3  -1   4     2676.92     2448.23     25.15 o 
   4  -1   4     1340.28     1517.88     19.64 o 
   5  -1   4     3623.98     3965.73     40.60 o 
   6  -1   4      135.21      120.44     12.93 o 
   7  -1   4      237.21      267.36     14.93 o 
   8  -1   4     1683.93     1775.54     66.84 o 
   9  -1   4       66.00      100.00     19.72 o 
  10  -1   4      127.07      118.06     22.08 o 
  11  -1   4      827.35      863.33     48.74 o 
 -11   0   4      205.57      260.25     34.38 o 
 -10   0   4      225.48      255.95     19.15 o 
  -9   0   4      339.38      324.10     19.16 o 
  -8   0   4     1596.62     1651.22     37.75 o 
  -7   0   4     2544.18     2401.08    190.38 o 
  -6   0   4      843.25      819.35     22.92 o 
  -5   0   4     2592.98     2455.54     29.84 o 
  -4   0   4     1317.39     1322.69     31.66 o 
  -3   0   4    10348.72    10200.43     83.73 o 
  -2   0   4     6070.63     6383.58     80.89 o 
  -1   0   4     7055.56     7259.39     75.57 o 
   0   0   4     4545.85     4198.26     35.65 o 
   1   0   4    11438.22    13085.02    125.88 o 
   2   0   4    10970.51    12673.95    123.96 o 
   3   0   4     1011.21      824.87     16.33 o 
   4   0   4    12248.85    12439.94     99.13 o 
   5   0   4      758.91      794.14     13.80 o 
   6   0   4      408.40      448.05     13.73 o 
   7   0   4     3470.84     3326.05     38.59 o 
   8   0   4      401.83      437.16     33.04 o 
   9   0   4       64.95       37.30     16.17 o 
  10   0   4       12.51       12.70     15.85 o 
  11   0   4      357.80      322.95     32.97 o 
 -10   1   4      325.88      321.08     31.90 o 
  -9   1   4      129.68      143.22     14.37 o 
  -8   1   4      477.53      470.05     20.61 o 
  -7   1   4     2515.60     2453.00     89.91 o 
  -6   1   4      628.93      624.86     18.60 o 
  -5   1   4     1890.11     1722.51     25.26 o 
  -4   1   4    12303.71    12435.49    136.09 o 
  -3   1   4    14327.09    14996.26    104.12 o 
  -2   1   4     6653.46     6078.82     46.25 o 
  -1   1   4    46041.26    47998.87    366.08 o 
   0   1   4     2705.00     2763.39     40.91 o 
   1   1   4     1778.52     1815.49     17.99 o 
   2   1   4      484.88      602.52     18.14 o 
   3   1   4      436.75      410.32      7.42 o 
   4   1   4      536.73      466.54      9.98 o 
   5   1   4     3151.35     3638.73     36.18 o 
   6   1   4     2440.31     2609.12     30.21 o 
   7   1   4     2078.60     2025.10     27.49 o 
   8   1   4      486.52      495.42     31.07 o 
   9   1   4      975.37      957.65     44.40 o 
  10   1   4       16.40       32.57     15.93 o 
  11   1   4       73.64       73.58     22.00 o 
  12   1   4      759.21      797.08     50.32 o 
 -10   2   4        9.84        6.58      8.67 o 
  -9   2   4       90.52      117.82     14.22 o 
  -8   2   4      303.36      296.76     20.47 o 
  -7   2   4       20.37       19.03      9.30 o 
  -6   2   4      595.91      646.78     17.37 o 
  -5   2   4       44.49       71.81      8.02 o 
  -4   2   4     4541.78     4569.06     41.26 o 
  -3   2   4      899.35      978.07     17.30 o 
  -2   2   4    23571.62    25106.09    166.27 o 
  -1   2   4    11117.24    11312.87     90.84 o 
   0   2   4       73.43      131.86      5.69 o 
   1   2   4    33210.26    34109.72    258.72 o 
   2   2   4    14935.61    15512.89    119.01 o 
   3   2   4        5.20       40.72      3.39 o 
   4   2   4    30995.63    32958.42    299.41 o 
   5   2   4       13.90       28.74      3.62 o 
   6   2   4      288.13      299.46     24.20 o 
   7   2   4     1425.84     1493.95     34.23 o 
   8   2   4      974.59      865.30     38.88 o 
   9   2   4      408.26      423.90     30.44 o 
  10   2   4       33.44        5.84     14.35 o 
  11   2   4      258.90      240.54     28.31 o 
  12   2   4      455.51      498.50     42.43 o 
 -10   3   4       74.98       91.34     16.14 o 
  -9   3   4      349.81      367.85     17.54 o 
  -8   3   4      242.91      197.73     13.03 o 
  -7   3   4      916.17      932.38     23.09 o 
  -6   3   4     3712.78     3601.50     39.52 o 
  -5   3   4      601.35      604.64     14.78 o 
  -4   3   4       92.35      133.53      6.93 o 
  -3   3   4     8064.25     8369.34     72.94 o 
  -2   3   4     1235.68     1196.98     18.89 o 
  -1   3   4       49.56       74.80      6.72 o 
   0   3   4     5538.04     5155.82     46.70 o 
   1   3   4     6522.47     6329.37     54.48 o 
   2   3   4       29.00       43.15      3.80 o 
   3   3   4      300.86      268.90      7.42 o 
   4   3   4    10107.98    10056.04    111.92 o 
   5   3   4      544.24      634.85     12.24 o 
   6   3   4     4163.50     4444.57     44.14 o 
   7   3   4     4749.33     4839.82     71.02 o 
   8   3   4        6.85       14.73      6.80 o 
   9   3   4      429.10      420.35     30.36 o 
  10   3   4       45.98       35.96     17.11 o 
  11   3   4       27.63       27.92     17.98 o 
  12   3   4        1.52      -22.24     14.83 o 
  -9   4   4       17.69       -3.92      9.43 o 
  -8   4   4        9.87       -2.95      7.24 o 
  -7   4   4      802.97      800.51     24.52 o 
  -6   4   4      181.48      192.17     11.39 o 
  -5   4   4     1966.41     2031.86     38.00 o 
  -4   4   4      299.57      279.11     10.13 o 
  -3   4   4     4145.01     4193.65     46.01 o 
  -2   4   4    11079.70    10669.33     92.15 o 
  -1   4   4      940.86     1038.43     17.22 o 
   0   4   4     9947.74     9459.76     90.08 o 
   1   4   4     1258.11     1377.73     19.15 o 
   2   4   4      808.19      818.41     13.93 o 
   3   4   4     1768.49     1624.09     21.05 o 
   4   4   4       29.95      157.57      7.51 o 
   5   4   4     1340.84     1449.98     20.60 o 
   6   4   4      940.92     1044.02     17.55 o 
   7   4   4      172.51      212.48     18.65 o 
   8   4   4     1117.75     1049.88     26.61 o 
   9   4   4     1157.70     1147.08     48.90 o 
  10   4   4      144.43      160.65     23.66 o 
  11   4   4       39.23       28.86     18.38 o 
  12   4   4      499.89      498.19     40.30 o 
  -8   5   4       62.70       40.54     16.09 o 
  -7   5   4      132.76      117.70     13.51 o 
  -6   5   4      392.30      397.21     16.79 o 
  -5   5   4       68.89       48.72      6.73 o 
  -4   5   4      321.81      261.65     12.39 o 
  -3   5   4       35.47       50.46      9.57 o 
  -2   5   4     1319.80     1224.62     33.70 o 
  -1   5   4      421.03      438.21     17.31 o 
   0   5   4     1497.93     1569.20     22.36 o 
   1   5   4     7050.57     6721.88     63.57 o 
   2   5   4      895.71      906.28     21.50 o 
   3   5   4     7475.31     7395.27     66.20 o 
   4   5   4    13950.67    14314.16    187.13 o 
   5   5   4     3968.72     3999.85     62.86 o 
   6   5   4     1187.73     1126.16     19.42 o 
   7   5   4     1280.47     1358.38     29.56 o 
   8   5   4     1161.87     1145.54     28.25 o 
   9   5   4       15.50       -2.84     13.96 o 
  10   5   4       24.86       27.44     16.32 o 
  11   5   4       78.85       75.63     21.21 o 
  12   5   4      199.97      205.68     29.65 o 
  -8   6   4      105.12      113.80     21.45 o 
  -7   6   4       48.22       37.51     11.65 o 
  -6   6   4      452.49      429.46     21.17 o 
  -5   6   4      353.45      381.99     28.43 o 
  -4   6   4        3.52       -9.50      7.93 o 
  -3   6   4     3327.44     3385.71     67.35 o 
  -2   6   4      119.09      132.55      9.02 o 
  -1   6   4      138.07      159.99      8.97 o 
   0   6   4     2315.62     2097.92     28.31 o 
   1   6   4      696.86      582.43     14.89 o 
   2   6   4      217.46      241.57      9.44 o 
   3   6   4     1294.10     1328.49     21.60 o 
   4   6   4     9985.84    10336.25     90.31 o 
   5   6   4       60.57       75.72      7.56 o 
   6   6   4     3863.64     3718.00     54.13 o 
   7   6   4     3624.05     3466.59     87.85 o 
   8   6   4       20.90       32.01     17.94 o 
   9   6   4     1076.29     1104.37     30.27 o 
  10   6   4      182.26      190.22     24.92 o 
  11   6   4        3.65       31.07     16.72 o 
  12   6   4      137.76      116.01     26.66 o 
  -7   7   4       47.64       37.14     12.29 o 
  -6   7   4       78.60       68.23     18.73 o 
  -5   7   4      192.21      212.04     22.40 o 
  -4   7   4       92.99      113.02     30.84 o 
  -3   7   4      841.99      820.40     27.31 o 
  -2   7   4      165.35      151.97     13.49 o 
  -1   7   4      126.04      131.33     15.73 o 
   0   7   4     1202.98     1198.60     29.22 o 
   1   7   4      607.81      622.14     40.18 o 
   2   7   4     1016.56     1047.55     29.59 o 
   3   7   4     1898.78     1907.49     39.20 o 
   4   7   4      339.86      294.58     12.02 o 
   5   7   4     4765.04     4488.46     56.12 o 
   6   7   4        2.87       10.37      7.14 o 
   7   7   4      266.96      274.82     15.81 o 
   8   7   4      329.25      384.99     19.04 o 
   9   7   4     1361.41     1372.78     56.27 o 
  10   7   4      129.02      143.30     23.03 o 
  11   7   4      132.37      174.29     26.58 o 
  -6   8   4      185.91      188.22     18.35 o 
  -5   8   4       25.58       49.09     18.30 o 
  -4   8   4        2.43        1.53     15.50 o 
  -3   8   4      286.96      229.71     22.59 o 
  -2   8   4       41.35       66.19     11.10 o 
  -1   8   4       28.75       41.19     20.31 o 
   0   8   4      129.12      122.95     12.84 o 
   1   8   4      724.89      763.99     24.75 o 
   2   8   4     1316.99     1303.55     31.70 o 
   3   8   4     1060.48     1097.08     28.36 o 
   4   8   4     1442.90     1340.03     31.28 o 
   5   8   4     3143.78     3125.44     50.40 o 
   6   8   4     2674.28     2652.43     46.28 o 
   7   8   4      689.90      684.53     23.75 o 
   8   8   4      763.60      840.44     27.11 o 
   9   8   4      162.07      138.02     14.48 o 
  10   8   4       33.70       27.21     16.96 o 
  11   8   4      203.59      245.66     29.65 o 
  -5   9   4      125.42      151.09     17.54 o 
  -4   9   4        0.07       21.84     11.91 o 
  -3   9   4      300.56      298.22     20.34 o 
  -2   9   4      125.62      124.56     16.52 o 
  -1   9   4       19.73       21.22      9.87 o 
   0   9   4      261.68      284.39     25.91 o 
   1   9   4       57.68       20.48      9.82 o 
   2   9   4       17.14       35.76     13.17 o 
   3   9   4       18.03       24.28      9.33 o 
   4   9   4      324.94      345.55     21.81 o 
   5   9   4       43.01       30.51      9.08 o 
   6   9   4      868.52      765.85     35.88 o 
   7   9   4       88.43       97.63     17.03 o 
   8   9   4      458.59      512.14     31.47 o 
   9   9   4     1125.52     1060.49     45.27 o 
  10   9   4        4.89        7.33     14.75 o 
  -3  10   4        9.78        6.69     13.49 o 
  -2  10   4       19.78       21.06     13.68 o 
  -1  10   4      101.69      124.09     15.44 o 
   0  10   4      337.25      387.73     21.90 o 
   1  10   4      210.47      210.56     26.66 o 
   2  10   4      230.44      219.51     16.53 o 
   3  10   4      314.56      350.49     19.56 o 
   4  10   4       22.84       20.15     22.00 o 
   5  10   4      816.09      865.46     41.01 o 
   6  10   4        0.38      -16.64     11.59 o 
   7  10   4        4.07        7.65     12.78 o 
   8  10   4        0.78       -3.31     12.38 o 
   9  10   4      251.32      302.05     28.15 o 
  -2  11   4        5.46       -3.94     10.60 o 
  -1  11   4        1.27        4.96     11.20 o 
   0  11   4        2.81       -2.83     11.24 o 
   1  11   4        0.31        1.55     10.34 o 
   2  11   4      117.75      142.22     16.28 o 
   3  11   4      101.32      111.31     14.35 o 
   4  11   4       46.32       48.89     12.05 o 
   5  11   4      341.56      427.60     32.10 o 
   6  11   4       67.92       42.27     16.80 o 
   7  11   4        8.56       14.59     13.72 o 
   8  11   4      167.34      202.44     24.61 o 
   1  12   4        1.60        1.55     12.19 o 
   2  12   4       47.92       30.37     12.93 o 
   3  12   4       29.72       18.10     11.30 o 
   4  12   4        0.07       19.48     15.38 o 
   5  12   4        7.06       43.69     18.06 o 
   6  12   4       16.90       23.50     16.72 o 
  -6 -11   5      156.71      166.17     25.95 o 
  -5 -11   5      294.33      277.37     29.02 o 
  -4 -11   5       53.97       37.30     18.93 o 
  -3 -11   5      320.32      379.42     32.18 o 
  -2 -11   5       61.20       47.55     17.15 o 
  -1 -11   5      152.59      139.30     20.31 o 
   0 -11   5       27.87       49.70     22.67 o 
   1 -11   5       10.22       -3.31     15.77 o 
  -8 -10   5       44.40       33.36     19.09 o 
  -7 -10   5      125.19      228.63     27.92 o 
  -6 -10   5       11.71       21.77     15.62 o 
  -5 -10   5      135.11      140.61     23.34 o 
  -4 -10   5       35.67       28.08     15.54 o 
  -3 -10   5      561.55      618.06     36.12 o 
  -2 -10   5       58.82       55.74     12.18 o 
  -1 -10   5      175.14      176.51     16.92 o 
   0 -10   5      933.83      943.95     32.55 o 
   1 -10   5        1.57        2.22      9.74 o 
   2 -10   5       43.11       70.64     14.04 o 
   3 -10   5       81.32       59.79     14.30 o 
  -9  -9   5      339.93      323.82     31.31 o 
  -8  -9   5      259.75      240.06     26.58 o 
  -7  -9   5      987.94     1037.46     46.85 o 
  -6  -9   5      363.82      337.85     28.23 o 
  -5  -9   5       15.37       13.41     12.54 o 
  -4  -9   5     2034.92     1802.68     59.15 o 
  -3  -9   5        8.73       13.17     12.62 o 
  -2  -9   5       17.28       -1.82      8.25 o 
  -1  -9   5      205.73      211.45     16.56 o 
   0  -9   5      190.80      184.52     28.04 o 
   1  -9   5        0.46       -3.87      8.77 o 
   2  -9   5      121.79      105.35     14.27 o 
   3  -9   5      349.02      358.74     21.62 o 
   4  -9   5        0.01       -1.38     15.26 o 
   5  -9   5      211.84      178.15     27.52 o 
  -9  -8   5      112.47       92.35     20.50 o 
  -8  -8   5      225.19      245.43     25.95 o 
  -7  -8   5      968.97      917.66     42.11 o 
  -6  -8   5      724.66      746.45     38.09 o 
  -5  -8   5       53.98       49.45     14.67 o 
  -4  -8   5     1118.07     1120.19     43.22 o 
  -3  -8   5     1954.42     2040.17     40.27 o 
  -2  -8   5      167.31      213.34     14.83 o 
  -1  -8   5     1285.89     1247.04     98.11 o 
   0  -8   5      870.41      839.33     26.58 o 
   1  -8   5      155.42      149.99     13.64 o 
   2  -8   5       15.50       39.34     10.06 o 
   3  -8   5        1.36       -6.20      8.39 o 
   4  -8   5      123.69      111.18     13.98 o 
   5  -8   5       84.21       94.32     20.90 o 
   6  -8   5       38.00       61.99     20.90 o 
 -10  -7   5      395.60      401.59     41.25 o 
  -9  -7   5      122.75      118.87     23.97 o 
  -8  -7   5       31.62       28.92     12.18 o 
  -7  -7   5       80.75       92.70     13.25 o 
  -6  -7   5      433.14      441.81     20.16 o 
  -5  -7   5       78.98       55.91     14.91 o 
  -4  -7   5      278.16      257.73     22.24 o 
  -3  -7   5     3407.85     3354.56     51.05 o 
  -2  -7   5       14.17       11.54      6.83 o 
  -1  -7   5     1390.84     1329.86     30.64 o 
   0  -7   5     3163.35     3052.07     50.16 o 
   1  -7   5      112.66      112.20     11.39 o 
   2  -7   5      328.68      312.91     17.00 o 
   3  -7   5      676.79      648.16     52.17 o 
   4  -7   5      196.54      203.97     15.21 o 
   5  -7   5      190.35      198.82     25.87 o 
   7  -7   5       69.02       61.91     21.06 o 
 -10  -6   5      562.85      566.00     27.17 o 
  -9  -6   5      204.16      199.31     21.10 o 
  -8  -6   5       87.08       56.72     11.54 o 
  -7  -6   5     2256.21     2069.95     42.51 o 
  -6  -6   5        7.93       42.72     14.35 o 
  -5  -6   5      137.32      124.13     23.82 o 
  -4  -6   5     5824.76     5728.14    104.18 o 
  -3  -6   5        2.97       39.98     11.59 o 
  -2  -6   5      441.43      419.40     15.83 o 
  -1  -6   5     1568.44     1495.14     30.67 o 
   0  -6   5     1852.40     1715.74     33.74 o 
   1  -6   5     1038.21     1150.37     27.47 o 
   2  -6   5       29.94       41.33     10.57 o 
   3  -6   5      972.33     1070.40     55.56 o 
   4  -6   5        3.25       -3.56     10.53 o 
   5  -6   5      839.71      828.21     43.57 o 
   6  -6   5      343.47      440.69     32.02 o 
   7  -6   5      164.15      187.62     25.95 o 
   8  -6   5      320.09      293.77     32.33 o 
 -11  -5   5      125.71      110.21     16.15 o 
 -10  -5   5       12.55       21.65     11.80 o 
  -9  -5   5       37.11       42.88     13.13 o 
  -8  -5   5       68.21       66.82     12.30 o 
  -7  -5   5      701.13      726.14     48.42 o 
  -6  -5   5      430.92      442.72     18.67 o 
  -5  -5   5       48.69       57.64      8.78 o 
  -4  -5   5     4104.97     4235.14     57.27 o 
  -3  -5   5     3021.21     2934.16     28.84 o 
  -2  -5   5     4821.07     4695.51     56.42 o 
  -1  -5   5     9264.84     9120.43     81.59 o 
   0  -5   5     1503.31     1612.74     30.19 o 
   1  -5   5    12128.64    12253.45    128.20 o 
   2  -5   5     1952.60     2101.80     36.35 o 
   3  -5   5      149.31      106.35     10.29 o 
   4  -5   5     1659.60     1581.55     32.85 o 
   5  -5   5      143.31      162.14     12.35 o 
   6  -5   5      213.43      217.11     24.21 o 
   7  -5   5      212.01      196.85     24.29 o 
   8  -5   5      947.13      947.87     47.87 o 
   9  -5   5      145.17       99.61     22.63 o 
 -11  -4   5        1.95        1.67     11.08 o 
 -10  -4   5     1054.93     1092.08     35.25 o 
  -9  -4   5      165.34      152.62     14.66 o 
  -8  -4   5       11.35       -2.22      7.50 o 
  -7  -4   5     1838.12     1764.00     49.84 o 
  -6  -4   5      403.18      386.11     17.51 o 
  -5  -4   5      583.58      530.87     18.48 o 
  -4  -4   5      836.86      726.76     20.07 o 
  -3  -4   5      888.07      837.27     13.22 o 
  -2  -4   5     2871.57     3239.03     29.07 o 
  -1  -4   5     1000.14     1025.11     19.51 o 
   0  -4   5     9704.37     9758.90     81.29 o 
   1  -4   5     5034.96     5023.95     56.13 o 
   2  -4   5     7937.93     8027.30    111.96 o 
   3  -4   5     6285.65     6661.86     61.61 o 
   4  -4   5     4645.78     4573.42     47.80 o 
   5  -4   5     2371.78     2463.19     32.93 o 
   6  -4   5      137.35      165.14     20.35 o 
   7  -4   5     1433.68     1539.27     54.81 o 
   8  -4   5       17.80       23.50     16.40 o 
   9  -4   5      197.84      163.01     23.74 o 
 -11  -3   5      191.09      190.46     30.01 o 
 -10  -3   5      469.50      459.86     42.51 o 
  -9  -3   5        5.14       14.71      8.88 o 
  -8  -3   5      166.11      175.03     17.39 o 
  -7  -3   5     3179.36     3196.13     53.29 o 
  -6  -3   5       21.18       64.71     13.88 o 
  -5  -3   5      221.45      219.31     12.98 o 
  -4  -3   5     6974.81     7369.42    134.46 o 
  -3  -3   5       77.60      109.11      5.58 o 
  -2  -3   5     1560.84     1349.20     16.35 o 
  -1  -3   5     1247.90     1333.31     19.06 o 
   0  -3   5     3229.42     3123.63     36.58 o 
   1  -3   5      969.71     1122.23     15.42 o 
   2  -3   5       11.67       38.60      5.01 o 
   3  -3   5     2513.89     2476.66     42.31 o 
   4  -3   5      116.67      153.96      7.82 o 
   5  -3   5     6174.23     6349.85     61.51 o 
   6  -3   5      171.97      185.87      9.48 o 
   7  -3   5      388.75      465.09     27.84 o 
   8  -3   5     2643.49     2590.63     50.09 o 
   9  -3   5       43.50       40.30     15.14 o 
 -11  -2   5      301.51      285.76     21.06 o 
 -10  -2   5      224.72      270.64     22.48 o 
  -9  -2   5        3.18       15.63      8.56 o 
  -8  -2   5      552.13      538.89     21.58 o 
  -7  -2   5       21.54       36.92     16.05 o 
  -6  -2   5       51.83       79.62      9.18 o 
  -5  -2   5     2964.28     2997.06     47.95 o 
  -4  -2   5     1398.00     1633.59     29.46 o 
  -3  -2   5     1042.78      893.98     13.28 o 
  -2  -2   5    10833.11    10544.35     73.95 o 
  -1  -2   5      226.49      238.67      7.50 o 
   0  -2   5     7552.06     8159.05     66.90 o 
   1  -2   5     3807.97     4376.07     44.79 o 
   2  -2   5     4210.57     4055.42     48.72 o 
   3  -2   5     2080.38     2648.19     28.18 o 
   4  -2   5     5996.35     5670.48     52.68 o 
   5  -2   5     2321.10     2227.07     28.31 o 
   6  -2   5       34.58       37.91      9.46 o 
   7  -2   5      560.46      566.03     21.37 o 
   8  -2   5     1923.12     2057.86     43.30 o 
   9  -2   5       48.80       33.68     15.38 o 
  10  -2   5       71.36       64.67     19.16 o 
  11  -2   5      638.00      680.91     44.09 o 
 -11  -1   5       37.82       23.39     30.17 o 
 -10  -1   5     1249.12     1204.11     44.05 o 
  -9  -1   5       12.81       20.05      9.35 o 
  -8  -1   5      394.43      423.00     22.48 o 
  -7  -1   5     2320.08     2370.42     44.46 o 
  -6  -1   5       90.04      111.47     10.40 o 
  -5  -1   5      346.19      439.19     19.99 o 
  -4  -1   5     9174.27     8789.85     75.14 o 
  -3  -1   5     9111.85     8602.51     63.16 o 
  -2  -1   5     1389.87     1360.30     14.95 o 
  -1  -1   5      919.01     1079.43     26.47 o 
   0  -1   5      562.97      635.64      9.96 o 
   1  -1   5    13984.05    15785.02    120.73 o 
   2  -1   5    10881.29    10628.09     98.12 o 
   3  -1   5     1362.14     1487.76     23.21 o 
   4  -1   5     5508.95     5176.29     47.35 o 
   5  -1   5      132.89      133.12      6.76 o 
   6  -1   5      171.21      233.10      9.62 o 
   7  -1   5     4178.97     4178.34     60.97 o 
   8  -1   5      250.74      194.56     36.20 o 
   9  -1   5      520.53      519.32     32.81 o 
  10  -1   5      210.41      190.85     24.84 o 
  11  -1   5       61.43       59.31     21.06 o 
 -10   0   5      492.18      477.32     25.83 o 
  -9   0   5      255.94      244.80     17.27 o 
  -8   0   5      108.74      111.84     15.18 o 
  -7   0   5     2280.01     2261.81     47.87 o 
  -6   0   5        3.61       21.81      6.88 o 
  -5   0   5       29.48       38.69      5.03 o 
  -4   0   5     8451.38     8425.04     73.73 o 
  -3   0   5     5170.04     5250.17     42.41 o 
  -2   0   5     9841.46     9945.47     70.50 o 
  -1   0   5     3097.65     3058.77     29.42 o 
   0   0   5     9776.80    10217.14     80.42 o 
   1   0   5      458.07      590.39     12.55 o 
   2   0   5       11.70       65.12      5.40 o 
   3   0   5       40.35      126.28      7.44 o 
   4   0   5      471.76      676.16     11.04 o 
   5   0   5     3225.05     3452.67     35.33 o 
   6   0   5       40.33       60.05      5.16 o 
   7   0   5     2009.80     1939.47     36.60 o 
   8   0   5     5382.82     5335.80     73.61 o 
   9   0   5      571.12      520.58     32.97 o 
  10   0   5      371.02      401.18     32.89 o 
  11   0   5      667.22      663.88     43.85 o 
 -10   1   5      156.95      234.30     15.76 o 
  -9   1   5      498.68      538.88     31.19 o 
  -8   1   5      529.93      533.93     22.53 o 
  -7   1   5      115.05      160.86     13.97 o 
  -6   1   5     1011.19     1057.60     27.31 o 
  -5   1   5       18.85       35.41      5.55 o 
  -4   1   5       46.64       61.99      4.88 o 
  -3   1   5     3021.71     3113.44     44.17 o 
  -2   1   5     4845.50     5043.97     40.47 o 
  -1   1   5       91.53       99.28      4.90 o 
   0   1   5     1481.94     1517.94     20.66 o 
   1   1   5    76991.24    76911.95   1016.04 o 
   2   1   5     5841.48     5796.87     68.26 o 
   3   1   5     2312.90     2798.93     36.30 o 
   4   1   5     9784.86     9838.94     79.92 o 
   5   1   5      581.39      600.31     16.00 o 
   6   1   5      246.31      248.10      8.85 o 
   7   1   5        9.77        2.11     14.71 o 
   8   1   5     3458.90     3357.33     82.81 o 
   9   1   5       11.51       18.22     13.09 o 
  10   1   5      186.13      151.73     23.26 o 
  11   1   5      951.06     1028.07     50.95 o 
  12   1   5       19.40       28.55     20.35 o 
 -10   2   5      552.11      588.56     22.74 o 
  -9   2   5      222.49      246.63     19.25 o 
  -8   2   5      686.96      624.69     20.08 o 
  -7   2   5     2832.03     2716.86     53.13 o 
  -6   2   5     1519.15     1357.95     21.79 o 
  -5   2   5     1279.10     1101.78     18.26 o 
  -4   2   5     2852.16     2889.52     30.59 o 
  -3   2   5     9878.34     9980.90     91.33 o 
  -2   2   5     3847.77     3975.32     40.07 o 
  -1   2   5      990.54     1077.83     16.77 o 
   0   2   5     1539.19     1449.40     18.11 o 
   1   2   5    10874.85    10681.74     99.45 o 
   2   2   5        5.52       43.23      6.30 o 
   3   2   5        1.10       27.46      5.24 o 
   4   2   5       41.39      118.29      6.74 o 
   5   2   5      312.75      356.09     15.41 o 
   6   2   5      602.81      596.08     21.98 o 
   7   2   5     1759.02     1669.88     23.77 o 
   8   2   5      364.61      412.22     30.05 o 
   9   2   5      647.77      580.05     34.78 o 
  10   2   5        9.38        6.15     12.85 o 
  11   2   5      117.78      137.30     24.92 o 
  12   2   5      171.28      107.65     26.58 o 
  -9   3   5        2.54        4.36      8.15 o 
  -8   3   5       55.83       32.29      8.89 o 
  -7   3   5     1380.58     1319.11     27.95 o 
  -6   3   5       54.49       46.62      6.82 o 
  -5   3   5     2374.61     2308.92     28.85 o 
  -4   3   5     1925.01     1924.79     24.56 o 
  -3   3   5      255.58      256.95      9.14 o 
  -2   3   5    15618.04    15504.31    125.85 o 
  -1   3   5     1328.03     1272.87     18.77 o 
   0   3   5     2297.98     2031.53     24.08 o 
   1   3   5     7636.29     7748.53     75.40 o 
   2   3   5      664.31      843.13     13.46 o 
   3   3   5      267.87      187.50      7.13 o 
   4   3   5     2144.89     2384.31     26.50 o 
   5   3   5       15.89       29.25      6.84 o 
   6   3   5     1745.54     1635.40     22.44 o 
   7   3   5      349.56      392.36     26.45 o 
   8   3   5     3022.56     3122.31     79.34 o 
   9   3   5     1201.13     1174.37     49.05 o 
  10   3   5      163.42      132.81     21.06 o 
  11   3   5       63.48       81.07     21.06 o 
  12   3   5      610.20      647.55     45.98 o 
  -9   4   5      105.54      106.87     12.42 o 
  -8   4   5      297.06      291.33     15.59 o 
  -7   4   5        1.09        7.05      7.50 o 
  -6   4   5     1006.19     1014.07     20.54 o 
  -5   4   5       19.32       34.49      7.13 o 
  -4   4   5      390.76      372.71     11.65 o 
  -3   4   5      677.09      587.14     15.50 o 
  -2   4   5     8133.69     7747.55    113.87 o 
  -1   4   5     1099.16      971.74     17.28 o 
   0   4   5       77.98       97.13      6.10 o 
   1   4   5    10086.56     9519.53     80.41 o 
   2   4   5       78.68       73.55      6.13 o 
   3   4   5      608.42      526.24     11.49 o 
   4   4   5     7102.05     6968.88     62.19 o 
   5   4   5      204.56      153.66     10.53 o 
   6   4   5       32.50       37.66      7.11 o 
   7   4   5     3572.36     3482.95     66.01 o 
   8   4   5      575.78      512.74     18.30 o 
   9   4   5        1.85        7.97     14.04 o 
  10   4   5       23.31       22.56     15.46 o 
  11   4   5       70.27      102.76     22.48 o 
  12   4   5      243.66      232.73     31.78 o 
  -8   5   5      117.43      109.54     20.27 o 
  -7   5   5       94.16      102.07     20.66 o 
  -6   5   5      722.89      717.46     21.11 o 
  -5   5   5      682.59      686.68     19.40 o 
  -4   5   5      122.64      152.57     10.18 o 
  -3   5   5     6206.83     5901.05     61.62 o 
  -2   5   5       14.98       36.73      6.48 o 
  -1   5   5       98.49      111.19     11.55 o 
   0   5   5     2705.37     2515.82     37.60 o 
   1   5   5       16.19       59.61      5.84 o 
   2   5   5     1470.09     1267.47     19.64 o 
   3   5   5      132.62      157.78      7.52 o 
   4   5   5     3598.50     3673.88     39.49 o 
   5   5   5      429.98      413.12     12.08 o 
   6   5   5      624.64      588.60     14.60 o 
   7   5   5     1026.59     1111.37     26.15 o 
   8   5   5      338.01      356.93     16.81 o 
   9   5   5     1273.42     1213.17     50.71 o 
  10   5   5       94.90      108.99     20.03 o 
  11   5   5       33.03       26.42     17.90 o 
  12   5   5      175.04      161.59     28.23 o 
  -8   6   5       71.89       79.02     19.72 o 
  -7   6   5        2.42        0.25      9.05 o 
  -6   6   5        4.15       10.74      9.02 o 
  -5   6   5       87.24       87.34     12.12 o 
  -4   6   5      694.82      705.66     41.32 o 
  -3   6   5     2363.78     2365.46     35.11 o 
  -2   6   5     4605.85     4396.48     49.98 o 
  -1   6   5      671.28      719.79     16.62 o 
   0   6   5     2513.80     2345.08     30.93 o 
   1   6   5     5723.54     5551.21     74.55 o 
   2   6   5     1193.20     1121.39     20.09 o 
   3   6   5      177.01      177.96     13.37 o 
   4   6   5     1401.62     1366.36     22.43 o 
   5   6   5     2360.37     2287.69     46.96 o 
   6   6   5        6.88        6.00      5.11 o 
   7   6   5        2.38       45.73     21.21 o 
   8   6   5     1329.09     1376.00     32.20 o 
   9   6   5      548.91      595.58     36.83 o 
  10   6   5      120.11       87.62     19.40 o 
  11   6   5      164.88      130.99     23.03 o 
  12   6   5      442.41      406.23     37.93 o 
  -7   7   5       53.47       48.76     12.91 o 
  -6   7   5      376.19      402.15     34.62 o 
  -5   7   5      128.92      146.60     16.72 o 
  -4   7   5       15.59       18.38     14.23 o 
  -3   7   5      358.46      347.04     19.30 o 
  -2   7   5     1399.21     1342.06     33.66 o 
  -1   7   5      567.35      538.04     20.76 o 
   0   7   5      847.30      854.51     40.69 o 
   1   7   5     1974.15     2000.03     38.30 o 
   2   7   5      869.05      911.24     18.53 o 
   3   7   5     1070.93     1120.30     20.87 o 
   4   7   5     4153.64     3909.27     49.21 o 
   5   7   5      125.44      125.43      8.97 o 
   6   7   5     2439.36     2379.66     42.02 o 
   7   7   5      321.12      344.65     22.00 o 
   8   7   5     1179.09     1220.41     31.32 o 
   9   7   5      217.52      229.53     16.26 o 
  10   7   5        0.04        9.15     15.38 o 
  11   7   5       14.49       11.12     15.85 o 
  -6   8   5      281.15      321.99     22.23 o 
  -5   8   5      517.67      533.36     25.32 o 
  -4   8   5       55.01       50.83     12.08 o 
  -3   8   5      729.04      714.39     26.99 o 
  -2   8   5      361.48      393.70     20.83 o 
  -1   8   5      426.14      424.85     20.71 o 
   0   8   5      322.45      352.01     18.75 o 
   1   8   5      305.73      347.56     18.45 o 
   2   8   5      269.91      234.85     15.10 o 
   3   8   5      801.98      801.30     24.69 o 
   4   8   5     1426.22     1463.81     34.03 o 
   5   8   5     1002.34     1039.35     26.73 o 
   6   8   5      924.28     1006.38     27.41 o 
   7   8   5     1097.86     1156.92     44.91 o 
   8   8   5        4.89       22.65      9.10 o 
   9   8   5     2130.04     2033.03     44.02 o 
  10   8   5      229.01      251.10     27.52 o 
  11   8   5        0.44        8.28     15.06 o 
  -5   9   5       84.15      107.41     20.82 o 
  -4   9   5       10.83        1.21      8.97 o 
  -3   9   5       99.05      129.02     15.81 o 
  -2   9   5      206.32      182.57     27.17 o 
  -1   9   5      402.36      355.28     20.04 o 
   0   9   5     1651.19     1713.10     40.99 o 
   1   9   5      446.59      393.32     20.19 o 
   2   9   5     1000.22     1044.29     31.43 o 
   3   9   5      162.33      152.60     13.53 o 
   4   9   5       27.13       23.15     19.20 o 
   5   9   5     1278.97     1285.69     32.62 o 
   6   9   5      194.06      180.28     19.56 o 
   7   9   5       82.10       64.83     15.38 o 
   8   9   5      617.85      587.70     33.28 o 
   9   9   5      415.85      439.86     53.47 o 
  10   9   5      251.87      202.76     26.26 o 
  -3  10   5      151.40      187.34     18.49 o 
  -2  10   5       15.33        5.34     10.53 o 
  -1  10   5       44.57       22.11     11.41 o 
   0  10   5        7.90        9.39     23.54 o 
   1  10   5      244.75      278.21     19.24 o 
   2  10   5      126.47      148.66     14.89 o 
   3  10   5      860.12      839.77     28.52 o 
   4  10   5      439.65      492.93     31.59 o 
   5  10   5      462.00      524.74     23.39 o 
   6  10   5      904.01      975.94     42.98 o 
   7  10   5      181.08      174.37     20.98 o 
   8  10   5      417.67      479.42     31.86 o 
   9  10   5      291.27      324.13     28.31 o 
  -2  11   5       63.65       45.90     14.28 o 
  -1  11   5        9.36       14.03     12.46 o 
   0  11   5      195.17      165.79     17.58 o 
   1  11   5      257.77      228.37     32.89 o 
   2  11   5        3.54        5.02     10.40 o 
   3  11   5        3.09      -12.32      8.21 o 
   4  11   5       34.02       40.07     12.28 o 
   5  11   5        8.09       26.10     15.54 o 
   6  11   5      419.75      461.99     33.04 o 
   7  11   5       51.65       38.33     16.64 o 
   8  11   5       23.15       53.15     18.06 o 
   1  12   5      165.83      165.56     19.12 o 
   2  12   5       54.05       47.18     18.30 o 
   3  12   5      157.85      181.03     18.53 o 
   4  12   5       73.64       67.16     14.07 o 
   5  12   5      201.39      194.64     25.87 o 
   6  12   5       49.42       40.14     17.27 o 
  -6 -11   6        1.41        2.76     16.32 o 
  -5 -11   6        0.15        3.23     14.91 o 
  -4 -11   6        4.08       17.90     16.72 o 
  -3 -11   6      147.53      135.96     23.50 o 
  -2 -11   6       15.55       -8.36     12.46 o 
  -1 -11   6        0.39      -14.35      9.57 o 
   0 -11   6      410.87      411.87     24.35 o 
   1 -11   6        6.33       -3.80     11.64 o 
  -7 -10   6      130.50      126.18     22.63 o 
  -6 -10   6      225.55      289.90     29.50 o 
  -5 -10   6      267.59      193.38     25.79 o 
  -4 -10   6      138.66      127.76     21.85 o 
  -3 -10   6        4.16        1.03     13.17 o 
  -2 -10   6       20.79       29.77     10.90 o 
  -1 -10   6       31.14       34.34     11.52 o 
   0 -10   6      198.15      227.78     18.03 o 
   1 -10   6        1.93       -3.75      9.76 o 
   2 -10   6      200.83      226.10     42.70 o 
   3 -10   6      379.25      370.47     30.72 o 
  -8  -9   6      178.20      116.40     22.79 o 
  -7  -9   6       74.95       71.85     18.77 o 
  -6  -9   6      875.93      895.35     43.30 o 
  -5  -9   6      482.54      458.99     32.57 o 
  -4  -9   6       21.58       34.23     14.98 o 
  -3  -9   6     1274.46     1276.73     48.50 o 
  -2  -9   6       69.91       86.49     12.26 o 
  -1  -9   6       97.26       95.63     19.05 o 
   0  -9   6      582.58      621.40     25.85 o 
   1  -9   6        1.90        9.59      9.72 o 
   2  -9   6       47.70       56.68     12.18 o 
   3  -9   6        0.19       -1.04     10.14 o 
   4  -9   6      105.22      104.26     24.21 o 
   5  -9   6       67.20       47.00     21.06 o 
  -9  -8   6      142.43      116.80     22.24 o 
  -8  -8   6        3.63       27.05     16.32 o 
  -7  -8   6      432.41      435.25     31.62 o 
  -6  -8   6      272.82      283.44     25.79 o 
  -5  -8   6       20.07        4.65     13.25 o 
  -4  -8   6      199.85      191.32     20.90 o 
  -3  -8   6     1422.99     1632.17     53.31 o 
  -2  -8   6      109.92      116.51     12.01 o 
  -1  -8   6      317.86      287.69     16.96 o 
   0  -8   6     2772.43     2666.68     49.55 o 
   1  -8   6       38.28       39.99      9.98 o 
   2  -8   6      212.13      224.44     16.06 o 
   3  -8   6      328.90      314.20     19.31 o 
   4  -8   6        7.46       17.99      9.98 o 
   5  -8   6       50.27       57.81     20.66 o 
   6  -8   6       32.40       32.57     17.90 o 
 -10  -7   6      321.71      298.83     22.08 o 
  -9  -7   6      424.89      467.29     24.52 o 
  -8  -7   6       98.71       73.80     30.72 o 
  -7  -7   6     3154.24     3155.18     56.66 o 
  -6  -7   6     1700.85     1651.89     53.23 o 
  -5  -7   6      183.64      181.78     19.95 o 
  -4  -7   6     2431.27     2314.90     61.67 o 
  -3  -7   6     1080.61     1002.16     45.58 o 
  -2  -7   6       12.21       21.73      7.08 o 
  -1  -7   6      533.71      493.79     25.08 o 
   0  -7   6      812.86      848.60     25.66 o 
   1  -7   6     1072.05      969.75     27.49 o 
   2  -7   6      130.88      119.50     12.15 o 
   3  -7   6     1036.21     1007.03     29.18 o 
   4  -7   6       51.98       55.96     10.70 o 
   5  -7   6      219.59      150.55     23.74 o 
   6  -7   6      347.92      414.43     33.91 o 
   7  -7   6        1.62       -6.94     15.38 o 
 -10  -6   6       44.15       40.20     13.76 o 
  -9  -6   6        3.50       13.59     10.53 o 
  -8  -6   6       59.89       50.90     12.62 o 
  -7  -6   6       99.41      151.63     14.49 o 
  -6  -6   6     3155.72     3094.17     52.47 o 
  -5  -6   6      530.23      479.60     19.80 o 
  -4  -6   6     1792.31     1739.71     27.20 o 
  -3  -6   6     6428.67     6405.34     77.27 o 
  -2  -6   6       85.07      104.24      9.58 o 
  -1  -6   6     3468.69     3544.35     51.90 o 
   0  -6   6     3726.44     3574.37     53.09 o 
   1  -6   6     1242.15     1295.32     66.17 o 
   2  -6   6       12.29       22.74      7.39 o 
   3  -6   6       12.54       12.57      9.90 o 
   4  -6   6     1167.52     1229.85     30.72 o 
   5  -6   6       42.77       39.12     15.46 o 
   6  -6   6        0.52       -7.57     12.54 o 
   7  -6   6      354.56      345.66     31.47 o 
   8  -6   6      304.52      300.00     32.81 o 
 -10  -5   6      742.05      734.05     29.86 o 
  -9  -5   6       65.82       58.33     12.55 o 
  -8  -5   6       19.93       11.27      8.74 o 
  -7  -5   6     2931.32     2851.68     51.33 o 
  -6  -5   6      476.45      484.36     21.14 o 
  -5  -5   6      528.98      533.46     30.56 o 
  -4  -5   6      890.37      859.57     31.80 o 
  -3  -5   6     3098.55     3133.23     37.37 o 
  -2  -5   6      600.70      610.88     14.89 o 
  -1  -5   6      587.69      580.77     12.78 o 
   0  -5   6    13023.72    13306.01    229.73 o 
   1  -5   6       15.03       36.02      7.85 o 
   2  -5   6     1087.59     1152.74     26.05 o 
   3  -5   6     3483.19     3267.62     49.41 o 
   4  -5   6      281.93      278.91     17.11 o 
   5  -5   6     1069.14      971.00     35.13 o 
   6  -5   6      457.49      517.43     33.44 o 
   7  -5   6       19.16       29.97     14.83 o 
   8  -5   6      164.59      181.07     26.10 o 
   9  -5   6        3.29       -3.79     15.22 o 
 -11  -4   6      163.28      177.04     19.12 o 
 -10  -4   6      321.06      384.74     23.12 o 
  -9  -4   6       43.04       49.61     11.58 o 
  -8  -4   6       76.40       81.20     12.01 o 
  -7  -4   6     2082.88     2184.06     43.57 o 
  -6  -4   6      309.72      321.88     21.33 o 
  -5  -4   6      376.99      387.38     16.43 o 
  -4  -4   6     4729.58     4538.26     48.66 o 
  -3  -4   6      951.75      878.83     15.33 o 
  -2  -4   6     2324.49     2222.35     26.94 o 
  -1  -4   6     3008.49     3056.15     32.93 o 
   0  -4   6      126.60      142.61      6.76 o 
   1  -4   6     1352.53     1366.83     18.53 o 
   2  -4   6      948.52      888.28     15.07 o 
   3  -4   6      585.58      588.22     13.12 o 
   4  -4   6      276.59      320.54     11.22 o 
   5  -4   6     3131.98     3113.00     47.30 o 
   6  -4   6      619.47      718.06     35.57 o 
   7  -4   6      338.74      373.58     29.81 o 
   8  -4   6      979.92      934.46     44.64 o 
   9  -4   6       58.61       61.36     18.30 o 
 -11  -3   6       53.85       50.05     14.03 o 
 -10  -3   6      239.67      242.72     19.89 o 
  -9  -3   6       70.05       73.24     12.37 o 
  -8  -3   6        4.17       -0.96      7.94 o 
  -7  -3   6      156.96      136.94     13.26 o 
  -6  -3   6     1361.31     1275.74     39.98 o 
  -5  -3   6      545.92      444.45     16.81 o 
  -4  -3   6      875.92      969.56     32.02 o 
  -3  -3   6     9217.00     9396.64     69.26 o 
  -2  -3   6     8442.84     8163.00     69.85 o 
  -1  -3   6     8637.10     8417.82     71.28 o 
   0  -3   6     3925.15     4209.09     40.06 o 
   1  -3   6     6811.79     6712.67     58.45 o 
   2  -3   6     2234.81     2125.60     40.46 o 
   3  -3   6     2894.06     3174.27     34.08 o 
   4  -3   6     3557.71     3607.86     38.84 o 
   5  -3   6      224.47      299.45     16.15 o 
   6  -3   6       35.68       22.16      8.75 o 
   7  -3   6     1193.18     1205.30     31.50 o 
   8  -3   6      585.86      676.33     36.71 o 
   9  -3   6      189.26      181.23     23.66 o 
 -11  -2   6       90.66       79.38     15.06 o 
 -10  -2   6      632.52      592.61     55.48 o 
  -9  -2   6       37.37       29.39     10.80 o 
  -8  -2   6       56.53       66.22     10.84 o 
  -7  -2   6     2886.07     2962.06     51.53 o 
  -6  -2   6       12.00       16.28      7.54 o 
  -5  -2   6      567.02      612.66     52.41 o 
  -4  -2   6     4725.20     4493.58     43.56 o 
  -3  -2   6     1043.60     1047.46     14.75 o 
  -2  -2   6     1080.35     1149.60     17.87 o 
  -1  -2   6      285.68      308.93      8.20 o 
   0  -2   6     4698.02     5330.21     47.18 o 
   1  -2   6     4005.84     4369.86     40.00 o 
   2  -2   6     8546.91     8671.27     71.83 o 
   3  -2   6     4591.55     5070.34     46.66 o 
   4  -2   6     2879.04     2467.06     28.46 o 
   5  -2   6     4920.03     5045.96     49.97 o 
   6  -2   6      406.72      447.54     17.59 o 
   7  -2   6     1271.04     1426.66     33.26 o 
   8  -2   6     1317.30     1371.73     54.81 o 
   9  -2   6      124.61      109.73     16.56 o 
  10  -2   6       47.69       62.15     19.09 o 
  11  -2   6       10.36       21.69     20.66 o 
 -10  -1   6        3.91       11.46     11.87 o 
  -9  -1   6       30.55       47.78     11.17 o 
  -8  -1   6      106.20       86.96     25.08 o 
  -7  -1   6     1258.02     1261.93     32.04 o 
  -6  -1   6      115.14      108.36     10.76 o 
  -5  -1   6       48.62       46.29      7.83 o 
  -4  -1   6     6023.93     5678.88     46.80 o 
  -3  -1   6     2221.98     2448.55     32.54 o 
  -2  -1   6     2049.08     1910.43     32.76 o 
  -1  -1   6      364.68      366.43      8.56 o 
   0  -1   6      808.17      968.36     13.59 o 
   1  -1   6    11029.31    11189.00     97.98 o 
   2  -1   6     8488.73     8706.39     86.08 o 
   3  -1   6      264.47      224.96      6.25 o 
   4  -1   6      414.14      564.14     10.62 o 
   5  -1   6     5792.72     6051.40     76.42 o 
   6  -1   6      382.77      389.36     15.92 o 
   7  -1   6       69.99       76.61     10.10 o 
   8  -1   6     5249.96     5156.45     73.83 o 
   9  -1   6        6.50        1.26     13.64 o 
  10  -1   6      131.53      125.24     21.29 o 
  11  -1   6      899.96     1080.44     53.55 o 
 -10   0   6      550.27      602.15     25.16 o 
  -9   0   6       37.52       61.08     15.22 o 
  -8   0   6       36.32       32.72      9.93 o 
  -7   0   6     1394.62     1366.30     33.97 o 
  -6   0   6      376.58      325.78     17.90 o 
  -5   0   6      719.06      666.99     13.34 o 
  -4   0   6      697.75      802.51     14.29 o 
  -3   0   6     2055.24     2158.52     26.99 o 
  -2   0   6      542.64      553.83     19.01 o 
  -1   0   6      491.81      627.64     13.62 o 
   0   0   6     5131.65     5230.53     62.99 o 
   1   0   6    14726.06    14694.12    117.99 o 
   2   0   6      161.64      154.03     20.39 o 
   3   0   6     2675.54     2927.98     39.14 o 
   4   0   6      801.79      795.02     22.04 o 
   5   0   6      600.36      732.53     12.75 o 
   6   0   6      143.50      149.06      8.55 o 
   7   0   6      949.20      907.39     24.61 o 
   8   0   6      773.23      754.52     25.14 o 
   9   0   6       12.86        8.28     13.33 o 
  10   0   6      102.19       72.16     19.01 o 
  11   0   6      929.46      941.40     49.21 o 
 -10   1   6      803.91      840.73     26.08 o 
  -9   1   6       52.20       53.29     10.92 o 
  -8   1   6      181.04      143.34     17.46 o 
  -7   1   6     4741.35     4608.53     56.74 o 
  -6   1   6      335.70      363.94     14.60 o 
  -5   1   6     1615.96     1494.96     21.29 o 
  -4   1   6     1148.31     1101.39     16.86 o 
  -3   1   6      395.83      423.50     11.13 o 
  -2   1   6     3007.62     3082.92     32.63 o 
  -1   1   6     1844.66     1991.11     23.02 o 
   0   1   6     8230.46     7635.28     63.52 o 
   1   1   6     1354.48     1289.90     20.65 o 
   2   1   6     2310.04     2411.83     32.62 o 
   3   1   6       36.26       73.25      6.17 o 
   4   1   6     4993.00     4737.01    142.15 o 
   5   1   6     2026.95     1952.19     22.76 o 
   6   1   6     5234.77     5507.10     81.64 o 
   7   1   6     2750.73     2535.21     42.22 o 
   8   1   6     1397.38     1437.29     32.27 o 
   9   1   6      554.20      551.34     34.86 o 
  10   1   6        5.27       32.89     16.48 o 
  11   1   6       12.16       28.79     19.32 o 
  12   1   6      480.45      466.01     40.69 o 
 -10   2   6       94.71       94.95     16.71 o 
  -9   2   6       31.36       38.44      9.54 o 
  -8   2   6       16.73       10.27      8.25 o 
  -7   2   6      783.85      758.69     30.02 o 
  -6   2   6       77.15       95.04      9.61 o 
  -5   2   6     2678.74     2451.20     35.32 o 
  -4   2   6      613.30      522.87     12.28 o 
  -3   2   6      172.29      201.01     11.59 o 
  -2   2   6     8084.25     8356.72     73.01 o 
  -1   2   6     2952.45     2765.58     32.93 o 
   0   2   6      338.96      278.46      8.01 o 
   1   2   6     3594.99     3896.73     38.93 o 
   2   2   6      694.45      783.74     11.99 o 
   3   2   6     2033.29     2041.66     22.28 o 
   4   2   6       21.12       39.78      3.65 o 
   5   2   6     7058.85     6670.31     58.70 o 
   6   2   6     4198.14     4249.61     42.59 o 
   7   2   6      631.18      599.76     18.78 o 
   8   2   6     2839.29     2813.88     73.90 o 
   9   2   6      510.31      511.51     34.54 o 
  10   2   6      414.27      407.49     31.62 o 
  11   2   6      830.82      843.53     48.03 o 
  12   2   6      350.55      305.52     33.28 o 
  -9   3   6      148.82      154.14     13.69 o 
  -8   3   6      403.28      368.95     16.87 o 
  -7   3   6      402.31      455.41     17.82 o 
  -6   3   6      502.91      491.52     14.56 o 
  -5   3   6      131.22      123.28     10.86 o 
  -4   3   6      102.97      116.42      8.63 o 
  -3   3   6     3185.20     3106.35     37.19 o 
  -2   3   6     5948.03     6232.46     59.17 o 
  -1   3   6     5362.56     5476.96     55.08 o 
   0   3   6      651.53      671.81     17.04 o 
   1   3   6    12792.87    12581.78    101.31 o 
   2   3   6     2474.65     2121.06     31.49 o 
   3   3   6      356.02      392.22      9.37 o 
   4   3   6     9985.30     9094.95     76.43 o 
   5   3   6      295.04      299.20     15.34 o 
   6   3   6      391.80      473.76     11.81 o 
   7   3   6     1268.85     1276.95     20.39 o 
   8   3   6      432.02      386.75     28.15 o 
   9   3   6       61.74       50.32     16.96 o 
  10   3   6      307.46      311.99     28.63 o 
  11   3   6      326.30      345.90     33.04 o 
  12   3   6        2.64       24.05     19.16 o 
  -9   4   6       89.82       92.69     12.33 o 
  -8   4   6      425.94      420.12     18.56 o 
  -7   4   6     1070.54     1022.73     25.78 o 
  -6   4   6      315.95      288.22     12.06 o 
  -5   4   6      693.74      698.23     24.00 o 
  -4   4   6     3239.63     3035.55     39.89 o 
  -3   4   6     1600.11     1456.00     24.84 o 
  -2   4   6     3043.96     3027.84     36.84 o 
  -1   4   6        1.91       30.37      4.92 o 
   0   4   6     2187.34     2281.26     27.96 o 
   1   4   6       10.01       63.54      5.38 o 
   2   4   6     1401.67     1480.69     20.55 o 
   3   4   6        6.70       28.17      3.92 o 
   4   4   6      869.51      780.65     14.49 o 
   5   4   6     1324.73     1250.65     24.40 o 
   6   4   6     1404.68     1454.55     21.74 o 
   7   4   6      854.08      825.64     29.00 o 
   8   4   6      849.32      829.97     39.83 o 
   9   4   6     1711.21     1720.19     60.41 o 
  10   4   6       42.77       45.35     16.48 o 
  11   4   6      103.65      113.25     22.48 o 
  12   4   6      434.92      425.39     37.62 o 
  -8   5   6       82.62       82.97     19.56 o 
  -7   5   6      304.69      279.59     15.37 o 
  -6   5   6        0.04        6.96     15.92 o 
  -5   5   6     1242.78     1122.78     24.99 o 
  -4   5   6     1777.50     1707.11     45.02 o 
  -3   5   6       47.12       83.67      8.30 o 
  -2   5   6     9203.71     9191.69     85.23 o 
  -1   5   6     3055.16     3062.02     51.63 o 
   0   5   6       24.42       32.76      6.66 o 
   1   5   6    16543.29    15966.81    129.91 o 
   2   5   6       18.85       19.24      4.62 o 
   3   5   6      145.29      156.76      7.56 o 
   4   5   6     3209.55     2980.60     34.49 o 
   5   5   6     1661.42     1681.28     24.42 o 
   6   5   6      418.55      422.91     23.84 o 
   7   5   6        1.79        5.02      6.19 o 
   8   5   6     1377.20     1479.81     52.84 o 
   9   5   6      647.63      644.95     38.49 o 
  10   5   6      310.90      263.64     27.13 o 
  11   5   6      188.61      185.96     26.66 o 
  12   5   6      517.84      537.07     42.59 o 
  -7   6   6        8.10        3.84      9.95 o 
  -6   6   6      402.49      405.10     21.28 o 
  -5   6   6       44.37       42.19     14.91 o 
  -4   6   6        1.77        5.89      7.93 o 
  -3   6   6     1242.09     1202.18     24.40 o 
  -2   6   6     1459.64     1538.34     27.08 o 
  -1   6   6     2954.02     2747.34     35.89 o 
   0   6   6     1277.06     1401.60     23.26 o 
   1   6   6     8112.23     7680.62     71.99 o 
   2   6   6      853.08      850.47     17.44 o 
   3   6   6     1866.51     1964.34     27.51 o 
   4   6   6     5356.01     5049.67     52.12 o 
   5   6   6      242.47      251.71     11.01 o 
   6   6   6      608.25      595.75     15.41 o 
   7   6   6      538.72      549.61     19.44 o 
   8   6   6       36.13       37.15      8.57 o 
   9   6   6      336.85      353.23     29.97 o 
  10   6   6       20.44       30.52     17.11 o 
  11   6   6        1.36       20.11     15.22 o 
  12   6   6        7.08       12.70     18.85 o 
  -7   7   6       22.22        8.32     11.62 o 
  -6   7   6      320.36      307.90     20.79 o 
  -5   7   6      639.24      591.35     25.42 o 
  -4   7   6       10.72       13.55     11.51 o 
  -3   7   6      569.16      536.32     22.44 o 
  -2   7   6      629.66      571.68     43.34 o 
  -1   7   6     2074.99     1968.05     40.56 o 
   0   7   6     1505.96     1585.77     45.19 o 
   1   7   6      116.77      113.95      8.51 o 
   2   7   6      666.66      666.57     16.38 o 
   3   7   6       25.92       52.36      6.49 o 
   4   7   6      706.69      639.79     16.40 o 
   5   7   6     2777.75     2769.40     41.32 o 
   6   7   6     1031.10      955.17     20.36 o 
   7   7   6     2148.32     2245.72     42.08 o 
   8   7   6      743.13      731.31     35.61 o 
   9   7   6     1454.15     1446.84     55.91 o 
  10   7   6      454.23      488.09     36.20 o 
  11   7   6      151.24      117.27     23.11 o 
  -6   8   6        4.39       -0.36     13.05 o 
  -5   8   6       77.86       47.15     12.40 o 
  -4   8   6       20.58       25.93     11.32 o 
  -3   8   6      122.32      118.48     13.73 o 
  -2   8   6     1391.42     1324.95     35.24 o 
  -1   8   6      117.81      125.37     13.21 o 
   0   8   6      957.98     1022.03     29.29 o 
   1   8   6     2331.93     2262.00     55.32 o 
   2   8   6        3.06       -0.11      6.74 o 
   3   8   6      520.24      466.82     19.70 o 
   4   8   6      464.42      512.24     29.73 o 
   5   8   6     1192.42     1318.55     25.09 o 
   6   8   6       71.65       78.69     13.68 o 
   7   8   6       39.02       63.02     10.16 o 
   8   8   6      546.16      535.98     22.24 o 
   9   8   6      236.23      249.84     26.66 o 
  10   8   6      227.80      200.63     26.03 o 
  11   8   6      122.57      165.85     25.79 o 
  -5   9   6      199.95      197.34     23.86 o 
  -4   9   6       49.35       44.51     12.77 o 
  -3   9   6       38.55       51.73     18.30 o 
  -2   9   6       64.38       71.21     13.26 o 
  -1   9   6      142.40      152.04     25.12 o 
   0   9   6       11.67       13.67      9.47 o 
   1   9   6      674.52      742.39     33.60 o 
   2   9   6       28.95       35.16      9.97 o 
   3   9   6      352.51      308.18     17.86 o 
   4   9   6      663.46      778.71     36.40 o 
   5   9   6        9.74       29.00      9.70 o 
   6   9   6      811.77      797.32     36.67 o 
   7   9   6      884.42      839.27     37.78 o 
   8   9   6      120.69      144.10     17.35 o 
   9   9   6     1017.87     1005.74     44.95 o 
  10   9   6        2.47       21.06     17.19 o 
  -3  10   6      156.65      162.24     18.18 o 
  -2  10   6      100.25      125.50     24.33 o 
  -1  10   6       17.04       28.98     10.87 o 
   0  10   6      254.19      261.31     19.33 o 
   1  10   6      247.21      243.23     18.29 o 
   2  10   6        3.05        3.63      9.26 o 
   3  10   6      107.29       84.35     12.65 o 
   4  10   6      266.69      302.60     19.17 o 
   5  10   6      364.46      336.18     19.30 o 
   6  10   6      423.15      474.37     31.39 o 
   7  10   6      538.58      509.94     32.41 o 
   8  10   6       79.37       86.51     18.30 o 
   9  10   6     1209.85     1257.49     50.47 o 
  -2  11   6       71.17       92.23     16.38 o 
  -1  11   6      107.36       78.78     21.21 o 
   0  11   6      104.99       91.61     14.86 o 
   1  11   6      143.31      144.08     16.53 o 
   2  11   6      146.94      145.26     16.28 o 
   3  11   6      212.17      212.23     18.22 o 
   4  11   6       29.15       10.94     10.24 o 
   5  11   6      342.86      372.95     29.81 o 
   6  11   6       52.94       45.19     16.48 o 
   7  11   6       22.22        2.37     13.41 o 
   8  11   6      150.30      143.85     22.16 o 
   1  12   6       28.66       15.63     16.25 o 
   2  12   6        1.67       -4.14      9.98 o 
   3  12   6       74.65       83.63     15.21 o 
   4  12   6       53.56       61.90     26.70 o 
   5  12   6      139.71      160.41     23.11 o 
   6  12   6      779.40      826.42     43.93 o 
  -5 -11   7       95.27      117.74     23.42 o 
  -4 -11   7        5.20        6.47     15.06 o 
  -3 -11   7       20.93       13.25     16.25 o 
  -2 -11   7       21.02       18.30     15.77 o 
  -1 -11   7       10.52       12.95     11.81 o 
   0 -11   7       71.62       48.28     14.66 o 
  -7 -10   7       89.02       92.90     22.00 o 
  -6 -10   7      260.69      286.04     30.36 o 
  -5 -10   7      216.44      190.77     24.84 o 
  -4 -10   7       24.12       16.48     14.83 o 
  -3 -10   7      502.58      523.74     35.65 o 
  -2 -10   7       59.35       43.85     17.51 o 
  -1 -10   7        2.26       12.32     10.67 o 
   0 -10   7      177.59      164.91     23.03 o 
   1 -10   7       17.84       34.15     16.80 o 
   2 -10   7       27.80       36.84     12.61 o 
   3 -10   7        0.26       -4.89     16.48 o 
  -8  -9   7      130.98       67.35     20.43 o 
  -7  -9   7      130.66      142.35     22.95 o 
  -6  -9   7        1.76        6.55     13.01 o 
  -5  -9   7       35.22       25.95     16.01 o 
  -4  -9   7       91.73       94.48     19.79 o 
  -3  -9   7      399.77      387.54     28.79 o 
  -2  -9   7      327.49      336.58     19.07 o 
  -1  -9   7       14.82       13.37      9.59 o 
   0  -9   7     1212.48     1113.17     33.57 o 
   1  -9   7      312.00      290.85     22.00 o 
   2  -9   7       37.66       36.36     14.83 o 
   3  -9   7      474.24      453.41     23.78 o 
   4  -9   7        0.08        9.46     17.51 o 
   5  -9   7      107.03       83.04     23.97 o 
  -9  -8   7      393.37      412.14     34.62 o 
  -8  -8   7      898.81      912.77     44.72 o 
  -7  -8   7      229.93      183.75     24.13 o 
  -6  -8   7      928.59     1002.29     44.40 o 
  -5  -8   7      677.10      675.87     35.65 o 
  -4  -8   7       68.38       85.02     17.35 o 
  -3  -8   7      108.24      128.86     18.22 o 
  -2  -8   7       10.90       17.86     10.76 o 
  -1  -8   7      101.03       77.37     11.29 o 
   0  -8   7        6.17       11.67      8.68 o 
   1  -8   7      125.92      149.31     13.78 o 
   2  -8   7      366.35      329.05     20.58 o 
   3  -8   7      707.83      740.22     26.85 o 
   4  -8   7      263.50      223.03     29.18 o 
   5  -8   7      402.42      430.99     35.73 o 
   6  -8   7      229.30      228.79     30.68 o 
  -9  -7   7       75.57       96.85     11.94 o 
  -8  -7   7      279.86      260.24     22.38 o 
  -7  -7   7       13.96       26.58     14.91 o 
  -6  -7   7     1045.68     1108.75     43.93 o 
  -5  -7   7       89.74       97.95     17.43 o 
  -4  -7   7      111.16       72.40     15.22 o 
  -3  -7   7     1688.32     1635.80     50.32 o 
  -2  -7   7      269.76      293.41     15.80 o 
  -1  -7   7       44.90       47.16      9.31 o 
   0  -7   7     4163.94     4132.90     61.88 o 
   1  -7   7       25.08       25.70      8.68 o 
   2  -7   7       25.14       27.76     11.04 o 
   3  -7   7        5.14       11.85     12.18 o 
   4  -7   7      283.22      293.84     18.46 o 
   5  -7   7      414.66      389.19     32.33 o 
   6  -7   7       60.07       27.29     18.53 o 
   7  -7   7       33.11       52.13     21.29 o 
 -10  -6   7      729.67      746.69     42.35 o 
  -9  -6   7      112.10       98.64     19.24 o 
  -8  -6   7       70.04       49.29     12.21 o 
  -7  -6   7     2004.36     2003.78     43.58 o 
  -6  -6   7        4.42       31.31      8.20 o 
  -5  -6   7       10.55       15.80      6.63 o 
  -4  -6   7      748.35      751.21     18.25 o 
  -3  -6   7     2609.92     2704.73     43.35 o 
  -2  -6   7      845.58      856.20     24.09 o 
  -1  -6   7      131.92      122.33     10.73 o 
   0  -6   7     5290.84     5191.51    142.31 o 
   1  -6   7       63.12       78.95     13.60 o 
   2  -6   7      347.08      335.93     16.19 o 
   3  -6   7     1221.14     1216.94     29.50 o 
   4  -6   7        7.51       16.50      7.79 o 
   5  -6   7      104.52      107.89     20.27 o 
   6  -6   7        0.72        7.89     14.20 o 
   7  -6   7       38.18       10.17     17.27 o 
   8  -6   7        0.35       16.72     17.90 o 
 -10  -5   7      239.26      237.13     20.62 o 
  -9  -5   7      247.68      243.24     18.90 o 
  -8  -5   7       32.27       35.67     10.38 o 
  -7  -5   7     2423.59     2411.79     47.40 o 
  -6  -5   7     1745.19     1670.45     29.96 o 
  -5  -5   7      196.96      216.13     17.69 o 
  -4  -5   7     1801.46     1693.64     26.75 o 
  -3  -5   7      512.05      427.23     13.87 o 
  -2  -5   7     1249.01     1232.40     20.24 o 
  -1  -5   7     1323.27     1323.98     22.14 o 
   0  -5   7      951.74      902.37     23.09 o 
   1  -5   7     2449.18     2407.23     39.59 o 
   2  -5   7      287.33      316.78     15.06 o 
   3  -5   7      371.64      377.01     16.05 o 
   4  -5   7     1872.67     1767.88     35.05 o 
   5  -5   7     1858.15     1615.69     56.23 o 
   6  -5   7        0.74       -0.55     11.51 o 
   7  -5   7       30.64        8.44     14.35 o 
   8  -5   7      439.49      422.63     34.07 o 
   9  -5   7        3.03       22.48     17.59 o 
 -10  -4   7      238.86      286.45     22.24 o 
  -9  -4   7        2.57        3.05      9.22 o 
  -8  -4   7       28.98        8.87     11.95 o 
  -7  -4   7       45.81       35.48     19.12 o 
  -6  -4   7     2312.01     2178.79     42.18 o 
  -5  -4   7      160.64      163.85     11.83 o 
  -4  -4   7        2.26       -3.11      4.99 o 
  -3  -4   7    11653.28    10801.55    158.17 o 
  -2  -4   7      279.26      326.69     10.21 o 
  -1  -4   7     3210.13     3260.23     35.38 o 
   0  -4   7    13463.78    13162.80    107.67 o 
   1  -4   7     2928.03     3204.77     34.19 o 
   2  -4   7     4249.81     4240.30     42.66 o 
   3  -4   7     1716.94     1774.57     24.28 o 
   4  -4   7     3051.78     3219.06     81.78 o 
   5  -4   7       42.69       61.59     15.54 o 
   6  -4   7        5.01       -5.99     11.28 o 
   7  -4   7       31.80       31.94     14.43 o 
   8  -4   7      186.08      246.14     27.13 o 
   9  -4   7      319.72      294.01     29.42 o 
 -10  -3   7      803.94      824.03     39.83 o 
  -9  -3   7      185.37      227.57     18.11 o 
  -8  -3   7       75.36       54.88     17.74 o 
  -7  -3   7     1990.32     1874.96     64.00 o 
  -6  -3   7       20.64       42.91     15.30 o 
  -5  -3   7      193.62      196.71     10.16 o 
  -4  -3   7     2311.02     2221.31     30.80 o 
  -3  -3   7     1359.27     1403.18     18.51 o 
  -2  -3   7      177.50      202.29      8.20 o 
  -1  -3   7     1750.48     1591.97     22.79 o 
   0  -3   7     4592.37     4761.38     45.06 o 
   1  -3   7       18.42       60.68      4.86 o 
   2  -3   7    11967.96    12294.08    129.37 o 
   3  -3   7     9603.47     9769.23     83.25 o 
   4  -3   7      575.29      677.15     14.24 o 
   5  -3   7     7270.27     7376.56     84.97 o 
   6  -3   7      965.10      997.65     26.80 o 
   7  -3   7       26.24       29.28      9.49 o 
   8  -3   7      897.78      915.53     30.08 o 
   9  -3   7       84.74       91.17     18.69 o 
 -10  -2   7        8.06       18.40      9.76 o 
  -9  -2   7      313.48      320.35     30.76 o 
  -8  -2   7       47.28       50.35     10.52 o 
  -7  -2   7      489.31      511.98     22.11 o 
  -6  -2   7     1426.76     1346.92     42.90 o 
  -5  -2   7        2.75       20.43      5.90 o 
  -4  -2   7     3731.91     3545.17     33.15 o 
  -3  -2   7     2989.01     2658.16     26.30 o 
  -2  -2   7     3671.09     3389.91     34.81 o 
  -1  -2   7     1384.28     1408.18     18.84 o 
   0  -2   7     2291.49     2127.64     24.31 o 
   1  -2   7     5904.23     6048.55     53.20 o 
   2  -2   7      383.64      465.15     10.10 o 
   3  -2   7       96.78       68.27      4.76 o 
   4  -2   7     2696.07     2968.68     38.31 o 
   5  -2   7     5865.44     5866.27     56.16 o 
   6  -2   7      934.10     1023.05     26.39 o 
   7  -2   7      337.30      350.18     25.83 o 
   8  -2   7     3145.51     3288.38     81.27 o 
   9  -2   7       24.76       14.73     10.65 o 
  10  -2   7       24.18       26.34     16.32 o 
  11  -2   7      445.38      549.92     40.38 o 
 -10  -1   7      705.42      755.37     25.14 o 
  -9  -1   7       78.11       94.54     10.88 o 
  -8  -1   7        8.52        5.05      6.98 o 
  -7  -1   7      227.20      219.68     13.05 o 
  -6  -1   7     1531.72     1490.72     27.60 o 
  -5  -1   7      641.81      687.89     17.51 o 
  -4  -1   7     1053.68      932.60     30.88 o 
  -3  -1   7     7230.69     7136.62     55.69 o 
  -2  -1   7    10076.43     9972.72     93.34 o 
  -1  -1   7     2450.28     2334.84     31.73 o 
   0  -1   7    12131.85    11837.89     94.56 o 
   1  -1   7    19533.60    19456.61    148.97 o 
   2  -1   7     4865.17     5011.82     88.11 o 
   3  -1   7     5332.14     5616.12     65.99 o 
   4  -1   7     3993.08     3881.50     51.77 o 
   5  -1   7      821.74      983.41     22.13 o 
   6  -1   7      242.69      304.11     14.59 o 
   7  -1   7     1059.24     1077.58     71.21 o 
   8  -1   7      124.75      160.04     13.92 o 
   9  -1   7      530.42      512.22     22.50 o 
  10  -1   7       17.66       14.83     14.83 o 
  11  -1   7      297.86      336.83     33.60 o 
 -10   0   7      830.02      851.29     26.57 o 
  -9   0   7      120.50      122.45     11.95 o 
  -8   0   7       71.28       59.35      9.40 o 
  -7   0   7     1706.87     1629.07     35.64 o 
  -6   0   7      120.39      163.74     18.75 o 
  -5   0   7        3.75       32.14      4.71 o 
  -4   0   7      131.15      137.13      7.68 o 
  -3   0   7       70.89      132.97      6.24 o 
  -2   0   7       37.08       46.57      5.27 o 
  -1   0   7      165.17      181.99      9.67 o 
   0   0   7     2966.79     2767.44     28.34 o 
   1   0   7     1069.71      899.32     12.90 o 
   2   0   7    10301.77    11034.90    112.88 o 
   3   0   7      749.47      751.88     17.39 o 
   4   0   7      174.74      173.38     10.16 o 
   5   0   7    14728.26    14611.10    332.10 o 
   6   0   7      174.16      202.90     12.62 o 
   7   0   7      524.80      503.74     19.12 o 
   8   0   7     4369.15     4369.27    125.20 o 
   9   0   7      634.76      623.18     35.49 o 
  10   0   7      310.34      383.91     31.78 o 
  11   0   7      149.67      166.17     26.97 o 
 -10   1   7        2.92       30.18     10.81 o 
  -9   1   7      363.03      365.96     33.69 o 
  -8   1   7      210.14      208.20     13.49 o 
  -7   1   7      146.94      146.39     11.58 o 
  -6   1   7     2226.46     2302.27     35.84 o 
  -5   1   7      979.46     1004.84     17.81 o 
  -4   1   7      179.91      172.26      7.53 o 
  -3   1   7     2245.11     1932.30     22.61 o 
  -2   1   7      770.10      698.76     13.67 o 
  -1   1   7       26.97       16.19      3.50 o 
   0   1   7      253.41      255.44      7.66 o 
   1   1   7     7545.07     7726.52    110.80 o 
   2   1   7     1170.10     1260.11     22.50 o 
   3   1   7       18.17       15.63      4.81 o 
   4   1   7     3324.71     3299.55     59.58 o 
   5   1   7     8770.82     8658.39     73.14 o 
   6   1   7       48.36       45.89      7.36 o 
   7   1   7       81.71       84.55      9.33 o 
   8   1   7     5061.62     4889.27     69.40 o 
   9   1   7        1.24      -15.02     10.02 o 
  10   1   7      969.80     1003.70     48.34 o 
  11   1   7     1309.88     1248.97     56.47 o 
  12   1   7       12.26        4.26     19.72 o 
  -9   2   7        7.44        7.94      8.67 o 
  -8   2   7      534.94      576.59     20.00 o 
  -7   2   7     1512.85     1540.90     30.92 o 
  -6   2   7      384.65      350.89     14.94 o 
  -5   2   7       49.95       54.98      8.55 o 
  -4   2   7      193.38      218.69     12.11 o 
  -3   2   7     2618.12     2523.91     31.82 o 
  -2   2   7       16.57       23.13      4.35 o 
  -1   2   7     1172.08     1623.66     21.96 o 
   0   2   7     2849.87     3028.95     31.84 o 
   1   2   7     2436.04     2339.02     25.70 o 
   2   2   7     3380.51     3578.55     42.10 o 
   3   2   7     3466.77     3274.46     31.98 o 
   4   2   7     7366.35     6742.30     83.08 o 
   5   2   7     1567.83     1719.63     26.28 o 
   6   2   7      665.23      666.43     19.54 o 
   7   2   7      101.60      102.67      9.81 o 
   8   2   7      131.73      150.52     12.06 o 
   9   2   7      533.85      494.95     32.89 o 
  10   2   7      273.21      253.31     26.58 o 
  11   2   7      448.11      452.92     35.88 o 
  12   2   7      373.54      330.99     35.65 o 
  -9   3   7       93.21      106.44     13.48 o 
  -8   3   7      331.80      354.54     17.22 o 
  -7   3   7     2270.88     2283.54     38.76 o 
  -6   3   7       23.17        8.60      5.84 o 
  -5   3   7     1055.40     1075.90     29.95 o 
  -4   3   7     3676.77     3588.50     43.61 o 
  -3   3   7      276.94      357.33     12.18 o 
  -2   3   7      940.86      932.36     17.98 o 
  -1   3   7      193.22      253.53      9.68 o 
   0   3   7      592.69      674.51     13.59 o 
   1   3   7     1240.49     1217.92     18.04 o 
   2   3   7     6686.97     6333.29     56.32 o 
   3   3   7      107.29      107.82      5.62 o 
   4   3   7     1271.27     1112.84     16.67 o 
   5   3   7     7127.50     7345.11     67.16 o 
   6   3   7      927.83      859.28     24.34 o 
   7   3   7      315.62      319.41     23.82 o 
   8   3   7     2959.72     2798.81     74.29 o 
   9   3   7     1293.72     1257.17     50.32 o 
  10   3   7       86.09       77.76     18.93 o 
  11   3   7      105.44       96.85     21.61 o 
  12   3   7      616.90      670.74     45.19 o 
  -8   4   7        1.19        0.24      8.17 o 
  -7   4   7      142.08      146.16     12.13 o 
  -6   4   7      514.69      498.71     17.55 o 
  -5   4   7      921.62      997.73     22.87 o 
  -4   4   7     1991.26     1891.24     30.74 o 
  -3   4   7     1412.64     1375.55     24.64 o 
  -2   4   7     7139.27     6712.99     88.06 o 
  -1   4   7      785.55      712.86     15.81 o 
   0   4   7     2594.19     2546.61     32.70 o 
   1   4   7     4598.47     4074.39     41.82 o 
   2   4   7        5.90       14.33      3.92 o 
   3   4   7     1226.54     1194.75     18.44 o 
   4   4   7      589.25      586.62     25.26 o 
   5   4   7      888.28      887.38     16.30 o 
   6   4   7      587.75      619.95     14.02 o 
   7   4   7      218.48      191.25      9.04 o 
   8   4   7     1813.41     1781.70     57.49 o 
   9   4   7      313.40      299.37     26.89 o 
  10   4   7      537.08      439.27     32.89 o 
  11   4   7      349.73      359.15     32.57 o 
  12   4   7      124.14      131.70     27.29 o 
  -8   5   7      260.27      257.65     27.68 o 
  -7   5   7      229.26      206.28     17.40 o 
  -6   5   7      858.69      830.31     42.79 o 
  -5   5   7      199.09      247.93     16.87 o 
  -4   5   7       55.18       45.44      7.66 o 
  -3   5   7      724.51      751.88     19.12 o 
  -2   5   7     1069.64     1128.47     43.66 o 
  -1   5   7     1531.61     1602.41     25.40 o 
   0   5   7      301.38      238.19     10.20 o 
   1   5   7     6479.07     6319.79     60.53 o 
   2   5   7     4330.36     4098.06     55.83 o 
   3   5   7        0.58       17.29      4.36 o 
   4   5   7     3178.05     2839.43     33.75 o 
   5   5   7     1327.35     1355.13     21.75 o 
   6   5   7      498.10      498.61     13.62 o 
   7   5   7        0.93       27.34      6.16 o 
   8   5   7       50.71       63.17     16.72 o 
   9   5   7      571.33      509.31     33.68 o 
  10   5   7      271.19      243.14     27.52 o 
  11   5   7       19.41       20.66     17.82 o 
  12   5   7       43.56       58.04     22.63 o 
  -7   6   7      171.29      156.46     20.43 o 
  -6   6   7       12.60       15.18      9.80 o 
  -5   6   7      970.39     1021.47     31.39 o 
  -4   6   7      150.72      124.19     10.30 o 
  -3   6   7      184.86      228.32     12.37 o 
  -2   6   7     3317.70     3170.59     51.88 o 
  -1   6   7       64.08       73.34     13.42 o 
   0   6   7     1493.38     1524.82     27.92 o 
   1   6   7      507.49      539.42     15.17 o 
   2   6   7     1849.78     1892.30     33.08 o 
   3   6   7      270.85      262.60     10.75 o 
   4   6   7       57.34      100.00      7.50 o 
   5   6   7     1888.64     1764.10     26.79 o 
   6   6   7       96.26       99.02      7.79 o 
   7   6   7       14.46       28.97      7.50 o 
   8   6   7      843.70      848.89     40.62 o 
   9   6   7      433.00      411.51     30.60 o 
  10   6   7       59.67       50.95     19.01 o 
  11   6   7       46.98       75.32     20.98 o 
  12   6   7      287.43      285.02     33.28 o 
  -6   7   7       71.05       69.79     19.09 o 
  -5   7   7      135.17      124.51     14.35 o 
  -4   7   7       70.40       75.78     15.62 o 
  -3   7   7       23.42       37.33     10.36 o 
  -2   7   7     2585.43     2486.07     48.12 o 
  -1   7   7      803.28      865.88     26.85 o 
   0   7   7      834.34      868.71     19.64 o 
   1   7   7     5038.96     5050.12     54.88 o 
   2   7   7      182.87      143.28      9.10 o 
   3   7   7      353.16      258.33     18.71 o 
   4   7   7     3066.10     3136.17     56.27 o 
   5   7   7       19.63       37.36      6.71 o 
   6   7   7        9.99       17.64      6.06 o 
   7   7   7       91.22       89.88     17.51 o 
   8   7   7      516.05      557.07     21.54 o 
   9   7   7        1.02       -6.31     12.15 o 
  10   7   7      210.72      166.72     23.74 o 
  11   7   7       39.50       37.54     19.16 o 
  -5   8   7      112.12      111.83     15.00 o 
  -4   8   7        7.35       -6.17      8.34 o 
  -3   8   7      161.82      157.28     15.31 o 
  -2   8   7       12.95        7.02      9.52 o 
  -1   8   7      190.38      222.54     16.32 o 
   0   8   7       85.15       89.91     11.63 o 
   1   8   7     1160.49     1261.40     32.72 o 
   2   8   7      395.78      333.52     17.88 o 
   3   8   7     1552.72     1372.14     32.26 o 
   4   8   7     5224.42     5366.11     58.64 o 
   5   8   7      947.84      894.72     37.59 o 
   6   8   7      445.92      456.26     15.84 o 
   7   8   7      674.24      647.61     22.87 o 
   8   8   7      135.03      119.56     12.71 o 
   9   8   7      513.15      596.21     37.38 o 
  10   8   7       23.71       32.33     17.11 o 
  11   8   7       15.55        5.13     14.98 o 
  -4   9   7       14.99        7.11     27.64 o 
  -3   9   7      422.12      407.62     22.49 o 
  -2   9   7      705.79      649.29     27.76 o 
  -1   9   7        4.89       -3.73      8.60 o 
   0   9   7      516.11      503.02     22.86 o 
   1   9   7      120.42      106.08     18.38 o 
   2   9   7      348.12      309.97     18.59 o 
   3   9   7      296.03      301.18     18.00 o 
   4   9   7      464.00      504.21     46.17 o 
   5   9   7      529.06      532.31     22.08 o 
   6   9   7      693.86      725.31     34.94 o 
   7   9   7      499.60      487.22     29.34 o 
   8   9   7      505.40      578.14     23.81 o 
   9   9   7      799.20      981.94     48.50 o 
  10   9   7      457.11      443.85     35.65 o 
  -3  10   7        8.92       -4.16     16.40 o 
  -2  10   7      630.31      686.06     54.18 o 
  -1  10   7       22.92       28.98     12.02 o 
   0  10   7      353.74      342.98     38.29 o 
   1  10   7     1502.34     1472.74     39.21 o 
   2  10   7       91.46      118.37     15.30 o 
   3  10   7      921.89      932.76     32.65 o 
   4  10   7      608.13      619.75     30.99 o 
   5  10   7       30.17       60.07     11.79 o 
   6  10   7      138.93      111.04     18.53 o 
   7  10   7       10.94       32.49     14.59 o 
   8  10   7      147.14      198.97     22.63 o 
  -1  11   7       60.39       47.60     14.55 o 
   0  11   7       74.06       63.08     14.42 o 
   1  11   7      147.37      142.74     17.94 o 
   2  11   7        0.20        5.56     17.63 o 
   3  11   7      821.76      887.52     31.78 o 
   4  11   7      370.94      380.42     22.07 o 
   5  11   7       18.82       23.18     10.50 o 
   6  11   7      990.30      918.53     43.38 o 
   7  11   7      283.65      369.56     30.68 o 
   8  11   7       38.88       62.22     17.74 o 
   1  12   7       47.01       22.82     12.75 o 
   2  12   7        1.22        0.68     10.25 o 
   3  12   7        4.39       -1.07     18.41 o 
   4  12   7       21.09       17.15     15.34 o 
   5  12   7       10.05       43.61     16.72 o 
   6  12   7      201.92      256.62     27.29 o 
  -4 -11   8        2.88       -3.15     15.54 o 
  -3 -11   8      387.33      397.16     33.68 o 
  -2 -11   8       13.30      -12.78     14.35 o 
  -1 -11   8       12.63       12.26     13.92 o 
   0 -11   8      218.58      212.83     35.57 o 
  -6 -10   8        1.16      -18.06     14.27 o 
  -5 -10   8       11.32        5.44     14.75 o 
  -4 -10   8        8.44       21.69     16.25 o 
  -3 -10   8      493.80      450.87     33.52 o 
  -2 -10   8      333.14      368.37     30.60 o 
  -1 -10   8        8.38        8.70      9.95 o 
   0 -10   8      602.16      618.68     27.66 o 
   1 -10   8      363.79      401.62     23.41 o 
   2 -10   8       68.07       47.54     13.47 o 
  -8  -9   8      594.93      527.29     37.22 o 
  -7  -9   8       27.49       10.41     15.06 o 
  -6  -9   8      439.51      399.68     31.07 o 
  -5  -9   8      622.91      612.38     36.51 o 
  -4  -9   8       82.03       76.26     17.98 o 
  -3  -9   8       26.81       37.54     15.22 o 
  -2  -9   8       46.80       41.15     11.10 o 
  -1  -9   8      178.46      191.78     15.72 o 
   0  -9   8       70.64       76.81     12.67 o 
   1  -9   8      155.91      156.94     32.97 o 
   2  -9   8       85.56       54.94     12.54 o 
   3  -9   8      384.22      382.10     35.41 o 
   4  -9   8      567.19      524.53     41.72 o 
  -9  -8   8        8.95       15.62     15.38 o 
  -8  -8   8      137.51      143.61     22.63 o 
  -7  -8   8      288.92      331.62     28.63 o 
  -6  -8   8      807.68      775.16     40.30 o 
  -5  -8   8      366.87      391.17     29.57 o 
  -4  -8   8        1.82        5.05     12.30 o 
  -3  -8   8     2491.32     2387.85     66.17 o 
  -2  -8   8      143.89      174.44     22.71 o 
  -1  -8   8      191.81      173.73     14.38 o 
   0  -8   8      863.44      864.50     28.03 o 
   1  -8   8       15.11       -2.59      8.86 o 
   2  -8   8       35.24       31.46     13.64 o 
   3  -8   8       16.76       12.62      9.81 o 
   4  -8   8      275.57      279.18     30.28 o 
   5  -8   8        3.28       -3.94     15.38 o 
   6  -8   8      181.56      176.10     28.94 o 
  -9  -7   8       74.33       59.98     11.17 o 
  -8  -7   8      256.69      274.29     27.92 o 
  -7  -7   8      699.80      651.97     37.38 o 
  -6  -7   8        0.93       17.03     13.25 o 
  -5  -7   8       31.48       26.58     12.70 o 
  -4  -7   8       58.29       52.52     14.35 o 
  -3  -7   8      576.43      600.87     31.94 o 
  -2  -7   8       37.72       51.32      9.50 o 
  -1  -7   8      102.25      120.33     16.21 o 
   0  -7   8      627.64      635.06     23.09 o 
   1  -7   8      769.19      788.56     25.12 o 
   2  -7   8      551.94      528.25     32.45 o 
   3  -7   8      900.89      881.77     27.40 o 
   4  -7   8      300.08      275.31     29.18 o 
   5  -7   8      221.65      212.70     26.58 o 
   6  -7   8        0.16        8.68     16.32 o 
   7  -7   8       49.10       59.07     22.48 o 
 -10  -6   8       26.30       32.32     14.65 o 
  -9  -6   8      294.08      346.63     18.01 o 
  -8  -6   8      515.61      515.47     19.79 o 
  -7  -6   8       81.04       82.86     10.41 o 
  -6  -6   8     2751.76     2775.21     42.72 o 
  -5  -6   8       76.85       87.62      9.24 o 
  -4  -6   8      564.82      542.82     28.79 o 
  -3  -6   8     3104.26     3134.69     70.82 o 
  -2  -6   8      162.72      169.77     11.79 o 
  -1  -6   8       53.77       70.03     15.69 o 
   0  -6   8      844.22      840.37     24.08 o 
   1  -6   8      892.02      940.78     25.61 o 
   2  -6   8     1132.32     1055.82     27.32 o 
   3  -6   8      543.67      585.64     36.36 o 
   4  -6   8     1054.23     1141.95     48.58 o 
   5  -6   8      843.15      849.29     43.61 o 
   6  -6   8      254.15      257.18     28.39 o 
   7  -6   8       51.09       67.03     19.79 o 
   8  -6   8      480.19      467.11     38.17 o 
 -10  -5   8      409.26      400.31     22.05 o 
  -9  -5   8       10.90       26.34      9.22 o 
  -8  -5   8       33.93       44.77      9.04 o 
  -7  -5   8     1300.44     1251.89     28.08 o 
  -6  -5   8     2139.55     2140.01     40.07 o 
  -5  -5   8      581.51      556.05     17.04 o 
  -4  -5   8       79.60       62.83      7.58 o 
  -3  -5   8     7242.06     7169.32     74.07 o 
  -2  -5   8      109.06      114.37      7.46 o 
  -1  -5   8        8.16        1.95      5.40 o 
   0  -5   8     6498.31     6501.13     78.06 o 
   1  -5   8      753.74      684.11     20.49 o 
   2  -5   8      157.02      146.16     11.06 o 
   3  -5   8     2110.76     2008.16     36.93 o 
   4  -5   8       53.44       55.46      8.97 o 
   5  -5   8        5.09       11.83     12.46 o 
   6  -5   8      312.70      286.75     26.58 o 
   7  -5   8       96.59      116.17     21.37 o 
   8  -5   8       28.03       37.30     17.90 o 
   9  -5   8      265.85      274.84     31.47 o 
 -10  -4   8      454.32      457.11     22.55 o 
  -9  -4   8      320.55      354.66     17.86 o 
  -8  -4   8       59.52       62.94      9.58 o 
  -7  -4   8     2188.86     2184.22     37.27 o 
  -6  -4   8       75.85       86.41      9.37 o 
  -5  -4   8      173.35      175.94     13.85 o 
  -4  -4   8     1966.14     1927.98     34.55 o 
  -3  -4   8     1285.21     1368.78     27.79 o 
  -2  -4   8     3960.18     3851.43     58.88 o 
  -1  -4   8      131.27      132.79      7.16 o 
   0  -4   8     4686.16     4930.10     48.56 o 
   1  -4   8     4794.82     4601.09     45.72 o 
   2  -4   8     4986.66     4724.15     47.06 o 
   3  -4   8     4352.72     4356.51     67.15 o 
   4  -4   8      870.07      843.41     21.64 o 
   5  -4   8     2025.32     2072.47     61.75 o 
   6  -4   8       78.48      100.71     17.90 o 
   7  -4   8        3.69       -7.26     10.02 o 
   8  -4   8      289.79      370.27     31.55 o 
   9  -4   8        1.90       -4.97     13.72 o 
 -10  -3   8        0.04        3.68      8.68 o 
  -9  -3   8      425.70      452.34     48.02 o 
  -8  -3   8        8.87        8.76      7.39 o 
  -7  -3   8      429.14      400.15     16.88 o 
  -6  -3   8     3236.39     3188.31     53.27 o 
  -5  -3   8       13.74       28.72      7.40 o 
  -4  -3   8     1904.35     2034.36     30.10 o 
  -3  -3   8     8549.07     8158.15     72.76 o 
  -2  -3   8     4177.41     4287.29     43.30 o 
  -1  -3   8     1067.53     1111.25     17.74 o 
   0  -3   8     2484.51     2613.91     29.83 o 
   1  -3   8     4111.25     4188.71     41.46 o 
   2  -3   8      434.38      407.25     11.02 o 
   3  -3   8       87.03      101.15      6.16 o 
   4  -3   8      764.43      703.06     14.71 o 
   5  -3   8     1327.00     1394.10     30.78 o 
   6  -3   8      441.09      367.28     17.32 o 
   7  -3   8      370.54      444.45     20.07 o 
   8  -3   8     1119.32     1214.75     49.61 o 
   9  -3   8      119.50       84.15     19.09 o 
 -10  -2   8      413.27      461.37     21.13 o 
  -9  -2   8       26.13       30.43      9.00 o 
  -8  -2   8      117.43      109.35     10.88 o 
  -7  -2   8      161.81      193.87     12.44 o 
  -6  -2   8     1816.72     1880.02     32.18 o 
  -5  -2   8        8.22       35.33      6.66 o 
  -4  -2   8      449.47      440.72     19.43 o 
  -3  -2   8    15441.26    15180.72    107.26 o 
  -2  -2   8       19.36       41.10      4.83 o 
  -1  -2   8     3371.22     3323.88     38.05 o 
   0  -2   8    32998.72    32577.33    245.47 o 
   1  -2   8     3430.93     3591.04     46.24 o 
   2  -2   8     4978.21     4856.20     56.60 o 
   3  -2   8     1791.04     1820.84     32.57 o 
   4  -2   8      737.15      791.06     16.64 o 
   5  -2   8      858.45      978.43     24.95 o 
   6  -2   8       59.33       74.66      9.47 o 
   7  -2   8      159.17      220.57     18.45 o 
   8  -2   8       16.70       45.04     11.09 o 
   9  -2   8      503.84      447.94     54.02 o 
  10  -2   8        0.45        6.47     13.49 o 
 -10  -1   8      140.27      155.08     14.88 o 
  -9  -1   8      216.80      204.20     14.53 o 
  -8  -1   8      454.60      424.16     17.33 o 
  -7  -1   8      556.89      531.33     18.63 o 
  -6  -1   8      456.55      421.22     17.75 o 
  -5  -1   8      208.84      185.08     11.03 o 
  -4  -1   8      752.68      834.94     14.39 o 
  -3  -1   8       66.24       91.80     13.68 o 
  -2  -1   8      169.42      202.74     12.08 o 
  -1  -1   8       81.40      107.21      5.80 o 
   0  -1   8     4128.00     3680.02     44.11 o 
   1  -1   8     3173.94     3696.79     68.62 o 
   2  -1   8    11238.70    11015.34    152.22 o 
   3  -1   8      321.23      304.08     12.10 o 
   4  -1   8     2067.72     2212.93     36.18 o 
   5  -1   8    10556.84    10722.80    118.75 o 
   6  -1   8      351.80      337.01     16.00 o 
   7  -1   8      185.79      160.54     12.49 o 
   8  -1   8     2260.91     2208.73     44.50 o 
   9  -1   8        9.74       -1.64      8.35 o 
  10  -1   8        8.66       20.74     15.06 o 
  11  -1   8      231.63      241.80     29.42 o 
 -10   0   8      108.73      105.32     13.26 o 
  -9   0   8       17.96       21.46      8.93 o 
  -8   0   8       83.36       77.48     14.86 o 
  -7   0   8      149.14      146.55     11.47 o 
  -6   0   8     1180.17     1190.62     25.40 o 
  -5   0   8     1974.93     1837.68     29.93 o 
  -4   0   8      561.53      555.16     12.24 o 
  -3   0   8     8648.92     8420.74    105.47 o 
  -2   0   8       99.51      116.36      6.29 o 
  -1   0   8      607.51      471.22     20.00 o 
   0   0   8     9850.00    10673.81     87.29 o 
   1   0   8    17518.07    18210.62    199.53 o 
   2   0   8      184.16      211.36     14.35 o 
   3   0   8      664.29      696.82     17.23 o 
   4   0   8     8414.34     8285.06     92.98 o 
   5   0   8     3546.96     3358.72     94.99 o 
   6   0   8     1628.73     1659.01     33.02 o 
   7   0   8      740.41      790.80     23.82 o 
   8   0   8      965.60      961.10     36.04 o 
   9   0   8      694.01      775.34     26.48 o 
  10   0   8        4.06       16.88     14.43 o 
  11   0   8      632.93      792.27     46.37 o 
 -10   1   8      435.98      405.69     20.45 o 
  -9   1   8      168.28      192.20     14.76 o 
  -8   1   8       84.04       80.85     10.26 o 
  -7   1   8     1917.79     1957.04     42.63 o 
  -6   1   8       29.52       28.96      7.97 o 
  -5   1   8      227.09      220.92      9.37 o 
  -4   1   8      188.24      251.59      9.46 o 
  -3   1   8     2945.08     2855.15     34.22 o 
  -2   1   8      969.71      983.65     20.46 o 
  -1   1   8     7584.13     6705.64     81.74 o 
   0   1   8     3435.18     3378.36     40.74 o 
   1   1   8     4906.20     4773.84     43.87 o 
   2   1   8     6834.51     6758.67     57.72 o 
   3   1   8      385.19      335.00     12.68 o 
   4   1   8     1582.39     1474.37     27.20 o 
   5   1   8     1077.73     1120.85     24.90 o 
   6   1   8      972.14     1055.19     25.17 o 
   7   1   8      722.35      729.18     22.56 o 
   8   1   8      518.58      513.05     21.47 o 
   9   1   8     1630.43     1689.59     59.23 o 
  10   1   8       93.99       76.50     18.45 o 
  11   1   8       17.12       35.41     19.16 o 
  -9   2   8      266.99      291.07     17.40 o 
  -8   2   8        5.06       -1.13      7.40 o 
  -7   2   8     1042.18     1058.57     26.38 o 
  -6   2   8      251.99      278.48     14.19 o 
  -5   2   8      628.63      601.65     14.87 o 
  -4   2   8     2830.33     2875.36     37.23 o 
  -3   2   8      613.58      580.83     14.85 o 
  -2   2   8       57.52      147.55      7.71 o 
  -1   2   8     1867.88     1771.00     23.81 o 
   0   2   8     2207.95     2214.53     26.42 o 
   1   2   8       29.43       86.39      5.84 o 
   2   2   8     5540.21     5981.16     58.98 o 
   3   2   8        8.68       50.06      4.63 o 
   4   2   8      122.05      124.09      5.25 o 
   5   2   8    11143.12    10997.08    122.01 o 
   6   2   8     1535.23     1602.07     31.68 o 
   7   2   8      903.78      884.03     24.11 o 
   8   2   8     2983.51     2916.28     49.21 o 
   9   2   8     1006.58      946.45     45.11 o 
  10   2   8      425.71      435.49     32.65 o 
  11   2   8      646.65      770.90     46.29 o 
  12   2   8      320.12      345.35     36.83 o 
  -9   3   8      225.97      233.49     16.59 o 
  -8   3   8       13.52       -5.58      7.86 o 
  -7   3   8        0.89       18.84      8.39 o 
  -6   3   8      388.63      432.96     16.68 o 
  -5   3   8      448.89      425.23     15.22 o 
  -4   3   8     1296.49     1251.64     23.88 o 
  -3   3   8     5029.99     4732.12     63.43 o 
  -2   3   8     4903.36     4673.12     49.15 o 
  -1   3   8      919.40      805.47     16.07 o 
   0   3   8     4238.16     4039.34     41.85 o 
   1   3   8    12331.39    11495.81     95.37 o 
   2   3   8       68.69       85.39      5.29 o 
   3   3   8     1407.81     1623.04     21.18 o 
   4   3   8       16.41       31.48      3.90 o 
   5   3   8     2381.78     2366.94     39.03 o 
   6   3   8       27.00       41.95      5.00 o 
   7   3   8      896.93     1009.50     42.70 o 
   8   3   8     1852.10     1811.92     36.57 o 
   9   3   8       76.27       73.50     18.14 o 
  10   3   8      553.34      486.20     34.15 o 
  11   3   8      861.99      916.88     49.29 o 
  12   3   8       13.96       -1.34     18.93 o 
  -8   4   8      188.51      153.38     25.12 o 
  -7   4   8      585.51      653.78     26.63 o 
  -6   4   8       28.54       16.67      7.51 o 
  -5   4   8       46.22       53.54      8.21 o 
  -4   4   8       76.28       95.59      8.86 o 
  -3   4   8      196.24      167.85     11.64 o 
  -2   4   8      915.61      932.44     19.56 o 
  -1   4   8     1766.71     1828.73     26.78 o 
   0   4   8      160.71      152.57      8.03 o 
   1   4   8     4845.96     4645.33     47.01 o 
   2   4   8     7809.33     8102.53     71.87 o 
   3   4   8      212.68      211.79      8.57 o 
   4   4   8      443.70      441.37     16.87 o 
   5   4   8     5775.17     5704.65     75.47 o 
   6   4   8      931.06      939.52     17.33 o 
   7   4   8       36.32       38.85      8.07 o 
   8   4   8        5.70       23.50     14.12 o 
   9   4   8      745.89      766.64     40.93 o 
  10   4   8      223.81      208.28     25.00 o 
  11   4   8       71.15       93.53     22.08 o 
  12   4   8      410.93      383.12     37.15 o 
  -8   5   8      180.69      189.91     25.32 o 
  -7   5   8      537.29      557.57     25.80 o 
  -6   5   8      165.38      190.51     16.85 o 
  -5   5   8     1263.69     1306.69     43.28 o 
  -4   5   8      767.97      838.44     32.84 o 
  -3   5   8      649.27      602.79     18.01 o 
  -2   5   8     1688.97     1605.87     27.43 o 
  -1   5   8     1319.79     1342.55     23.89 o 
   0   5   8       15.06       19.24      5.36 o 
   1   5   8      986.27      956.77     18.59 o 
   2   5   8     2087.26     2167.78     34.44 o 
   3   5   8      163.83      172.09      8.25 o 
   4   5   8        6.76       47.94      5.54 o 
   5   5   8     4865.84     4825.93     49.88 o 
   6   5   8      467.80      431.12     12.95 o 
   7   5   8      590.05      620.60     38.64 o 
   8   5   8     1261.67     1226.34     48.50 o 
   9   5   8      464.06      451.42     33.68 o 
  10   5   8      118.83      124.84     22.56 o 
  11   5   8       80.41       62.22     19.87 o 
  12   5   8      343.46      387.07     36.36 o 
  -7   6   8      108.58      121.45     22.00 o 
  -6   6   8      202.29      202.33     24.76 o 
  -5   6   8      582.17      566.23     24.18 o 
  -4   6   8      766.86      712.49     20.85 o 
  -3   6   8      167.56      138.43     17.35 o 
  -2   6   8     1219.48     1161.47     24.15 o 
  -1   6   8     3491.91     3358.26     42.29 o 
   0   6   8     1073.71     1035.23     20.81 o 
   1   6   8     4154.92     4051.73     51.90 o 
   2   6   8      431.11      342.45     12.29 o 
   3   6   8       10.50       10.13      4.73 o 
   4   6   8     1626.10     1629.02     25.53 o 
   5   6   8        4.12       18.30      5.70 o 
   6   6   8       15.44       11.18      5.48 o 
   7   6   8      280.91      281.04     16.16 o 
   8   6   8      447.00      429.18     30.91 o 
   9   6   8       16.42       -2.92     13.49 o 
  10   6   8      724.27      741.32     43.22 o 
  11   6   8      151.51      199.45     27.76 o 
  12   6   8       25.49       23.66     19.72 o 
  -6   7   8      250.03      260.47     20.27 o 
  -5   7   8      112.73      132.44     15.20 o 
  -4   7   8        1.20        0.87      8.09 o 
  -3   7   8      297.34      284.24     18.30 o 
  -2   7   8        1.54       24.24      9.41 o 
  -1   7   8      513.10      549.49     22.01 o 
   0   7   8     1230.97     1192.39     23.55 o 
   1   7   8      612.68      699.21     17.94 o 
   2   7   8     4667.71     4228.23     48.59 o 
   3   7   8        1.67       -8.46      5.64 o 
   4   7   8     1928.28     1989.67     37.90 o 
   5   7   8     1505.16     1491.94     25.86 o 
   6   7   8      706.35      776.81     26.64 o 
   7   7   8       98.26      122.01     11.46 o 
   8   7   8      281.04      292.67     25.39 o 
   9   7   8      597.60      627.60     38.25 o 
  10   7   8        8.66       24.53     16.01 o 
  11   7   8       13.75       21.69     16.09 o 
  -5   8   8      516.89      535.85     41.88 o 
  -4   8   8      122.99      145.68     31.90 o 
  -3   8   8      358.31      388.97     22.04 o 
  -2   8   8     1395.20     1383.77     43.61 o 
  -1   8   8       21.11       10.10      8.45 o 
   0   8   8      140.97      180.06     18.77 o 
   1   8   8     1344.65     1275.22     32.92 o 
   2   8   8      949.45      944.15     27.52 o 
   3   8   8     1034.58     1052.30     28.56 o 
   4   8   8      211.13      243.54     12.28 o 
   5   8   8     1179.10     1294.50     25.23 o 
   6   8   8      364.98      467.17     16.00 o 
   7   8   8      478.22      385.07     18.43 o 
   8   8   8      461.23      526.41     21.79 o 
   9   8   8      296.93      383.91     31.94 o 
  10   8   8      299.02      312.07     31.07 o 
  11   8   8       78.21       98.03     23.26 o 
  -4   9   8        6.16       -1.61     10.32 o 
  -3   9   8       28.51       23.93     12.07 o 
  -2   9   8     1091.95     1129.64     35.90 o 
  -1   9   8      322.00      337.41     20.48 o 
   0   9   8       92.91       85.83     12.57 o 
   1   9   8     3124.84     3047.50     79.30 o 
   2   9   8      776.45      755.49     26.44 o 
   3   9   8      949.92      888.40     36.28 o 
   4   9   8     2781.91     2795.93    123.15 o 
   5   9   8       98.06      101.09     30.48 o 
   6   9   8      197.98      158.49     19.99 o 
   7   9   8        1.46        7.14      9.01 o 
   8   9   8        0.04        1.66     13.33 o 
   9   9   8       60.06       67.03     18.77 o 
  10   9   8       63.80       77.60     20.74 o 
  -3  10   8        2.55        8.79     10.84 o 
  -2  10   8        8.03       23.42     12.09 o 
  -1  10   8      113.70      142.04     16.82 o 
   0  10   8        5.84      -12.42      8.93 o 
   1  10   8      328.65      406.43     29.50 o 
   2  10   8      641.45      674.35     26.79 o 
   3  10   8      146.22      144.82     17.74 o 
   4  10   8      700.09      825.49     28.83 o 
   5  10   8      719.01      683.78     26.29 o 
   6  10   8      444.49      492.66     31.39 o 
   7  10   8      528.44      614.51     34.78 o 
   8  10   8      102.82       85.09     17.51 o 
  -1  11   8        6.81        9.58     11.86 o 
   0  11   8       99.35       99.20     25.63 o 
   1  11   8       49.61       59.16     13.31 o 
   2  11   8       67.13      105.97     15.29 o 
   3  11   8       45.66       29.23     16.13 o 
   4  11   8        0.80       15.39     12.93 o 
   5  11   8       97.33       99.82     14.42 o 
   6  11   8       22.57       22.48     15.06 o 
   7  11   8      307.92      315.14     28.63 o 
   8  11   8      151.61      171.21     22.79 o 
   2  12   8        3.10        4.29     10.93 o 
   3  12   8      221.27      242.06     20.56 o 
   4  12   8      114.64      117.54     23.46 o 
   5  12   8       73.23       74.45     18.77 o 
   6  12   8      204.79      177.92     24.13 o 
  -2 -11   9      529.29      628.23     41.09 o 
  -6 -10   9      145.54      151.81     25.24 o 
  -5 -10   9       61.50       75.95     20.66 o 
  -4 -10   9       24.28       64.51     19.01 o 
  -3 -10   9       26.10       20.19     16.48 o 
  -2 -10   9       92.68       86.12     20.19 o 
  -1 -10   9       18.08        0.06     10.29 o 
   0 -10   9       77.12       71.00     19.72 o 
   1 -10   9      789.39      793.03     31.60 o 
   2 -10   9       61.41       61.12     22.71 o 
  -7  -9   9      287.45      264.98     29.50 o 
  -6  -9   9      238.09      256.62     26.97 o 
  -5  -9   9      238.40      244.01     26.81 o 
  -4  -9   9      184.57      181.62     23.82 o 
  -3  -9   9      698.73      666.32     37.62 o 
  -2  -9   9      240.55      275.63     25.87 o 
  -1  -9   9       82.58       78.11     12.53 o 
   0  -9   9      447.89      419.11     26.81 o 
   1  -9   9        1.29       -2.70     10.02 o 
   2  -9   9       86.22       83.28     27.29 o 
   3  -9   9      128.55      176.81     27.29 o 
   4  -9   9      225.78      219.95     30.20 o 
  -8  -8   9      430.84      422.08     34.38 o 
  -7  -8   9        6.10        5.05     14.98 o 
  -6  -8   9       96.26      104.89     20.43 o 
  -5  -8   9       58.80       42.11     16.40 o 
  -4  -8   9      104.93       93.14     18.53 o 
  -3  -8   9      355.34      363.01     28.47 o 
  -2  -8   9      886.45      892.52     27.80 o 
  -1  -8   9        1.47       -6.98      8.12 o 
   0  -8   9      496.83      476.13     24.53 o 
   1  -8   9     1123.28     1008.03     33.36 o 
   2  -8   9       26.71       46.85     11.10 o 
   3  -8   9      514.99      526.66     37.78 o 
   4  -8   9      750.36      705.28     43.93 o 
   5  -8   9      170.34      184.70     28.63 o 
  -9  -7   9      123.57       91.01     21.37 o 
  -8  -7   9      801.77      773.74     42.19 o 
  -7  -7   9      491.76      514.59     34.31 o 
  -6  -7   9     1604.64     1657.80     56.94 o 
  -5  -7   9     1080.03      955.99     41.40 o 
  -4  -7   9      816.82      793.77     36.44 o 
  -3  -7   9     1063.08     1118.69     42.51 o 
  -2  -7   9       57.28       52.76      9.76 o 
  -1  -7   9      248.59      233.65     14.99 o 
   0  -7   9      310.33      278.28     16.57 o 
   1  -7   9      674.98      680.80     24.09 o 
   2  -7   9       70.16       51.67     17.90 o 
   3  -7   9        3.78       -9.15      7.47 o 
   4  -7   9     1335.39     1310.80     55.52 o 
   5  -7   9       12.01       10.02     16.25 o 
   6  -7   9      605.73      597.16     42.11 o 
   7  -7   9      275.64      276.58     32.89 o 
  -9  -6   9       51.80       46.59     11.08 o 
  -8  -6   9       27.49       14.11      8.71 o 
  -7  -6   9      944.36      924.81     24.78 o 
  -6  -6   9      462.10      434.12     17.57 o 
  -5  -6   9      115.69      140.61     10.88 o 
  -4  -6   9     1367.58     1331.15     44.79 o 
  -3  -6   9      999.84     1157.88     41.48 o 
  -2  -6   9      375.45      396.88     21.10 o 
  -1  -6   9       54.51       70.38      9.26 o 
   0  -6   9      423.98      510.93     40.58 o 
   1  -6   9       15.44       32.68      8.41 o 
   2  -6   9      469.35      472.65     34.31 o 
   3  -6   9      184.25      178.51     12.84 o 
   4  -6   9       78.79      115.69     20.27 o 
   5  -6   9       47.54       45.43     17.59 o 
   6  -6   9      221.69      227.13     26.66 o 
   7  -6   9      314.88      326.26     32.57 o 
   8  -6   9        1.03        7.65     17.27 o 
 -10  -5   9       84.79       62.94     12.38 o 
  -9  -5   9      540.67      541.99     23.82 o 
  -8  -5   9      301.79      285.78     21.35 o 
  -7  -5   9      989.54      996.90     42.22 o 
  -6  -5   9     1135.28     1140.42     29.62 o 
  -5  -5   9       81.85       99.37      9.72 o 
  -4  -5   9       42.40       59.47      9.66 o 
  -3  -5   9       22.94       29.55     10.16 o 
  -2  -5   9      736.81      740.19     16.75 o 
  -1  -5   9      160.27      139.98     16.44 o 
   0  -5   9        4.61        8.52      6.64 o 
   1  -5   9     1228.83     1227.90     27.36 o 
   2  -5   9       83.90       86.77      9.45 o 
   3  -5   9      500.56      495.63     18.23 o 
   4  -5   9      564.51      559.62     32.73 o 
   5  -5   9     1022.90     1036.43     46.14 o 
   6  -5   9       19.14       37.54     15.93 o 
   7  -5   9        2.12        0.24     14.04 o 
   8  -5   9      245.65      270.19     29.97 o 
 -10  -4   9       11.19       14.56     10.44 o 
  -9  -4   9      804.58      839.11     37.36 o 
  -8  -4   9      198.10      205.80     13.97 o 
  -7  -4   9      247.47      254.20     14.38 o 
  -6  -4   9     4464.18     4290.06     83.35 o 
  -5  -4   9      148.69      186.72     13.97 o 
  -4  -4   9       32.88       37.45      6.80 o 
  -3  -4   9     6452.38     6338.85     61.42 o 
  -2  -4   9      357.13      357.20     11.59 o 
  -1  -4   9       24.14       39.04      5.46 o 
   0  -4   9     3143.61     3099.48     35.34 o 
   1  -4   9     1437.59     1354.10     31.64 o 
   2  -4   9       31.66       47.10      5.69 o 
   3  -4   9       57.42       80.24      8.42 o 
   4  -4   9     1150.55     1114.82     42.74 o 
   5  -4   9     1219.92     1224.68     46.77 o 
   6  -4   9      328.13      333.28     26.50 o 
   7  -4   9       16.15       52.84     16.56 o 
   8  -4   9      532.50      548.66     35.96 o 
   9  -4   9       12.03       16.09     15.62 o 
 -10  -3   9      332.66      325.49     18.33 o 
  -9  -3   9        2.54       -2.13      8.48 o 
  -8  -3   9       18.89       21.46      8.23 o 
  -7  -3   9      480.04      489.22     25.40 o 
  -6  -3   9     1859.70     1836.17     32.67 o 
  -5  -3   9      254.06      275.92     12.69 o 
  -4  -3   9        4.55       16.41      5.80 o 
  -3  -3   9    11188.82    11151.80    142.91 o 
  -2  -3   9      358.41      268.06     10.04 o 
  -1  -3   9      472.77      444.74     11.83 o 
   0  -3   9    10054.67    10031.57     96.97 o 
   1  -3   9     3340.94     3541.06     37.52 o 
   2  -3   9     1539.85     1569.74     31.01 o 
   3  -3   9     2357.84     2257.84     27.89 o 
   4  -3   9        2.27       24.70      4.87 o 
   5  -3   9     1425.74     1380.64     30.68 o 
   6  -3   9       72.59       66.76      9.89 o 
   7  -3   9       35.75       55.26     10.26 o 
   8  -3   9        1.91       -8.52     12.22 o 
   9  -3   9      424.68      376.26     31.55 o 
  10  -3   9       51.56       28.47     16.96 o 
 -10  -2   9      284.53      288.84     18.14 o 
  -9  -2   9      560.63      544.24     21.67 o 
  -8  -2   9      153.05      163.04     12.82 o 
  -7  -2   9      377.03      439.17     20.58 o 
  -6  -2   9     1130.11     1104.99     42.46 o 
  -5  -2   9       61.83       77.71     11.21 o 
  -4  -2   9       28.53       13.43      5.41 o 
  -3  -2   9      405.73      421.21     12.99 o 
  -2  -2   9     1678.98     1561.58     22.29 o 
  -1  -2   9      986.95     1195.35     18.70 o 
   0  -2   9     1991.61     1867.89     24.05 o 
   1  -2   9    12882.77    13305.82    107.87 o 
   2  -2   9     6192.62     6256.01     56.49 o 
   3  -2   9     3490.43     3447.69     35.70 o 
   4  -2   9     3577.45     3614.93     50.68 o 
   5  -2   9     7561.89     7786.18     93.86 o 
   6  -2   9      877.13      909.14     25.43 o 
   7  -2   9      388.67      336.43     17.76 o 
   8  -2   9     1168.38     1214.46     33.31 o 
   9  -2   9       76.31       81.38     12.77 o 
  10  -2   9        5.08       11.99     14.51 o 
 -10  -1   9       13.84       11.13      9.43 o 
  -9  -1   9      299.00      270.89     17.27 o 
  -8  -1   9       10.47        8.99      7.60 o 
  -7  -1   9        1.62       -0.88      6.51 o 
  -6  -1   9     6505.26     6300.74     70.07 o 
  -5  -1   9       25.58       33.68      6.75 o 
  -4  -1   9      540.31      484.68     11.52 o 
  -3  -1   9    10528.34    10641.10    113.94 o 
  -2  -1   9     1729.29     1800.78     24.16 o 
  -1  -1   9      614.49      464.90     11.14 o 
   0  -1   9     4557.41     4757.23     45.43 o 
   1  -1   9     5748.91     5886.43     88.50 o 
   2  -1   9     1385.38     1700.61     25.30 o 
   3  -1   9      498.42      504.38     15.96 o 
   4  -1   9     7421.56     7463.02     87.57 o 
   5  -1   9      235.54      213.84     18.89 o 
   6  -1   9     2965.10     2896.66     61.95 o 
   7  -1   9      940.78      966.71     27.31 o 
   8  -1   9      609.80      608.77     23.81 o 
   9  -1   9     1013.80      967.21     30.92 o 
  10  -1   9       24.86       32.02     16.01 o 
  11  -1   9       98.83      160.17     26.03 o 
 -10   0   9      241.17      233.56     16.78 o 
  -9   0   9       35.47       48.75     11.21 o 
  -8   0   9       71.32       77.02     13.02 o 
  -7   0   9      146.72      178.73     12.58 o 
  -6   0   9     1654.85     1604.71     30.76 o 
  -5   0   9      113.31      103.58      8.87 o 
  -4   0   9       25.05       36.71      5.11 o 
  -3   0   9     2181.23     2159.75     28.65 o 
  -2   0   9       95.45      119.95      6.92 o 
  -1   0   9     5833.23     5721.14     53.58 o 
   0   0   9     7729.04     7688.38     66.89 o 
   1   0   9     1636.24     1810.46     25.42 o 
   2   0   9    22739.49    22903.73    245.07 o 
   3   0   9     1966.04     1694.96     29.61 o 
   4   0   9     2245.73     2141.10     35.73 o 
   5   0   9     5336.92     5628.83     77.48 o 
   6   0   9      746.31      781.01     49.72 o 
   7   0   9       17.23       44.22     17.86 o 
   8   0   9      280.69      359.29     18.03 o 
   9   0   9     1445.26     1436.31     72.04 o 
  10   0   9        3.13        2.37     13.41 o 
  11   0   9       10.59       10.09     15.69 o 
  -9   1   9      345.12      343.44     18.81 o 
  -8   1   9       27.31       22.99      8.75 o 
  -7   1   9      617.81      572.87     20.19 o 
  -6   1   9     1079.48     1087.76     29.78 o 
  -5   1   9      199.14      181.11     10.89 o 
  -4   1   9     1648.72     1745.64     27.06 o 
  -3   1   9     3042.33     2810.96     34.79 o 
  -2   1   9     5233.40     4963.77     49.83 o 
  -1   1   9     5182.54     5204.26     50.39 o 
   0   1   9      713.28      683.67     13.35 o 
   1   1   9     6785.24     6948.93     77.97 o 
   2   1   9     3445.54     3368.44     33.50 o 
   3   1   9      780.79      716.85     18.45 o 
   4   1   9       21.65       31.58      6.49 o 
   5   1   9    11192.37    11115.20    121.49 o 
   6   1   9     2364.55     2412.92     41.41 o 
   7   1   9      439.98      460.41     18.62 o 
   8   1   9     4654.10     4555.59     67.91 o 
   9   1   9        8.93        6.70     14.04 o 
  10   1   9       80.71       56.70     17.51 o 
  11   1   9      337.03      358.91     32.57 o 
  -9   2   9       69.36       54.60     11.42 o 
  -8   2   9        2.64       -7.36      8.75 o 
  -7   2   9        3.16       11.50      8.25 o 
  -6   2   9      841.58      794.92     22.15 o 
  -5   2   9      354.74      294.91     14.51 o 
  -4   2   9      611.52      587.72     16.18 o 
  -3   2   9     4305.04     4051.55     46.29 o 
  -2   2   9     2712.03     2484.32     31.70 o 
  -1   2   9       82.46      124.22      7.14 o 
   0   2   9     4852.91     4612.20     45.68 o 
   1   2   9      633.31      622.59     15.10 o 
   2   2   9     2073.41     1981.15     28.02 o 
   3   2   9       16.93       76.33      4.50 o 
   4   2   9     1822.42     1678.70     20.18 o 
   5   2   9      806.94      713.63     20.66 o 
   6   2   9     3653.26     3647.10     53.62 o 
   7   2   9      730.76      674.05     21.69 o 
   8   2   9     1131.84     1228.92     31.22 o 
   9   2   9     1508.36     1639.11     59.54 o 
  10   2   9       81.98       65.22     17.98 o 
  11   2   9      365.50      384.86     33.52 o 
  12   2   9      431.29      399.60     37.30 o 
  -9   3   9      184.29      161.68     18.38 o 
  -8   3   9        8.41       15.19     10.43 o 
  -7   3   9      688.36      710.63     27.48 o 
  -6   3   9      177.57      200.51     15.93 o 
  -5   3   9       73.86      102.53     10.26 o 
  -4   3   9      135.11      135.37     14.99 o 
  -3   3   9      363.86      311.63     24.95 o 
  -2   3   9      221.78      209.44     10.15 o 
  -1   3   9     3124.90     3009.76     35.92 o 
   0   3   9     2345.98     2181.79     28.21 o 
   1   3   9        3.24       55.04      5.29 o 
   2   3   9    11608.27    11001.91     92.04 o 
   3   3   9        3.74       51.43      7.09 o 
   4   3   9      553.54      520.68     15.73 o 
   5   3   9    10594.36    10872.08    126.37 o 
   6   3   9       65.56       86.01     12.50 o 
   7   3   9      331.08      318.77     15.67 o 
   8   3   9     1987.58     1803.83     89.59 o 
   9   3   9      847.77      833.59     42.59 o 
  10   3   9        4.14       17.67     14.12 o 
  11   3   9        0.76        9.46     14.98 o 
  12   3   9      911.87      901.26     52.68 o 
  -8   4   9        4.40       -0.94      9.93 o 
  -7   4   9      328.57      314.75     30.13 o 
  -6   4   9     1061.70     1215.91     27.70 o 
  -5   4   9      331.51      348.12     17.33 o 
  -4   4   9      542.14      569.21     25.31 o 
  -3   4   9     1241.69     1360.56     25.44 o 
  -2   4   9      469.86      429.51     14.31 o 
  -1   4   9       40.46       69.34      7.16 o 
   0   4   9     3274.03     3219.61     37.84 o 
   1   4   9      181.74      183.74     13.70 o 
   2   4   9     1136.03     1068.43     18.39 o 
   3   4   9     1342.88     1399.53     21.11 o 
   4   4   9      189.52      237.85      9.50 o 
   5   4   9     7125.15     6507.22     61.25 o 
   6   4   9      270.38      315.36     10.55 o 
   7   4   9      411.59      452.58     18.06 o 
   8   4   9     2984.62     2838.88     76.50 o 
   9   4   9        1.10      -13.01     12.62 o 
  10   4   9      209.39      204.10     25.08 o 
  11   4   9      292.85      362.54     32.57 o 
  12   4   9       52.64       56.15     22.56 o 
  -7   5   9        2.90       10.13     20.39 o 
  -6   5   9     1183.22     1204.96     28.54 o 
  -5   5   9       44.72       45.28     16.10 o 
  -4   5   9      602.76      663.32     23.61 o 
  -3   5   9     2122.25     2022.80     32.94 o 
  -2   5   9      537.84      531.92     18.53 o 
  -1   5   9     2334.16     2284.01     40.18 o 
   0   5   9      734.49      795.55     18.69 o 
   1   5   9     1381.47     1301.97     22.19 o 
   2   5   9     1044.74      906.48     17.98 o 
   3   5   9      135.03      182.83      8.83 o 
   4   5   9      100.35       70.86      9.42 o 
   5   5   9       24.12       43.20      5.98 o 
   6   5   9      405.62      445.46     13.16 o 
   7   5   9      123.45      161.16     15.10 o 
   8   5   9     1038.10     1094.00     46.29 o 
   9   5   9      802.68      800.00     42.67 o 
  10   5   9      806.21      743.61     43.38 o 
  11   5   9      502.17      605.52     41.88 o 
  12   5   9      218.82      222.95     30.60 o 
  -7   6   9      483.41      583.20     37.93 o 
  -6   6   9      103.48      115.80     14.99 o 
  -5   6   9      563.64      566.26     21.77 o 
  -4   6   9       20.47       24.61      7.85 o 
  -3   6   9      697.79      645.34     19.51 o 
  -2   6   9      269.99      293.83     14.82 o 
  -1   6   9       64.87       64.97      8.20 o 
   0   6   9       51.07       52.54      6.92 o 
   1   6   9        7.06       59.52      6.97 o 
   2   6   9     1366.36     1177.49     21.94 o 
   3   6   9       19.85       33.70      5.77 o 
   4   6   9       81.93      106.37      8.03 o 
   5   6   9     2056.17     1987.36     29.37 o 
   6   6   9      254.76      282.14     11.77 o 
   7   6   9        0.67      -10.13      6.75 o 
   8   6   9      219.33      190.69     21.85 o 
   9   6   9      531.63      494.16     33.75 o 
  10   6   9      350.67      345.66     32.65 o 
  11   6   9      114.02       76.58     20.82 o 
  12   6   9      258.67      256.62     31.15 o 
  -6   7   9      108.50       95.11     26.14 o 
  -5   7   9      482.78      481.52     24.01 o 
  -4   7   9      674.75      685.16     26.79 o 
  -3   7   9        1.30      -16.92     11.28 o 
  -2   7   9     3100.53     3246.58     88.64 o 
  -1   7   9      308.16      329.33     14.53 o 
   0   7   9        7.51       16.15      6.32 o 
   1   7   9     3273.86     2970.85     39.68 o 
   2   7   9      354.29      312.29     13.52 o 
   3   7   9      333.86      326.76     17.01 o 
   4   7   9      104.71      153.97     20.64 o 
   5   7   9      622.47      801.18     18.95 o 
   6   7   9        2.16       15.54      6.35 o 
   7   7   9      152.07      150.04     13.38 o 
   8   7   9     1011.07     1051.58     46.06 o 
   9   7   9       16.10       17.51     14.12 o 
  10   7   9      172.17      189.51     25.08 o 
  11   7   9       14.79       32.65     18.69 o 
  -5   8   9       56.22       65.50     14.33 o 
  -4   8   9      175.12      208.11     28.12 o 
  -3   8   9       75.53       92.04     13.86 o 
  -2   8   9     1062.17     1062.64     33.25 o 
  -1   8   9      430.09      397.13     21.06 o 
   0   8   9        0.15       -0.36      6.87 o 
   1   8   9      742.01      786.30     26.02 o 
   2   8   9      821.43      803.29     25.75 o 
   3   8   9      298.65      319.57     15.02 o 
   4   8   9      521.26      524.60     16.54 o 
   5   8   9      401.41      330.25     14.72 o 
   6   8   9      113.45       93.85     11.32 o 
   7   8   9        7.66       11.23      7.75 o 
   8   8   9        0.33       11.99     13.72 o 
   9   8   9       23.98       32.57     16.01 o 
  10   8   9      304.34      320.03     31.47 o 
  11   8   9       13.70       18.77     18.06 o 
  -4   9   9        1.10        1.23     14.39 o 
  -3   9   9       56.30      120.95     25.12 o 
  -2   9   9      117.38      100.23     14.61 o 
  -1   9   9      121.04      142.90     15.63 o 
   0   9   9       31.46       25.47      9.83 o 
   1   9   9       15.69       22.81      9.52 o 
   2   9   9      950.22     1000.74     58.40 o 
   3   9   9        6.06       12.69      9.03 o 
   4   9   9      812.28      879.69     28.17 o 
   5   9   9      947.87      964.29     38.76 o 
   6   9   9      530.53      541.69     22.05 o 
   7   9   9      648.29      690.30     24.92 o 
   8   9   9      403.87      452.44     33.20 o 
   9   9   9       19.04       20.50     15.69 o 
  10   9   9       10.85        1.89     14.51 o 
  -3  10   9       89.29      101.63     16.38 o 
  -2  10   9      562.12      623.66     28.36 o 
  -1  10   9      190.60      182.25     20.94 o 
   0  10   9       74.61       55.76     13.14 o 
   1  10   9      399.54      443.70     23.17 o 
   2  10   9        0.36        8.18     15.73 o 
   3  10   9      144.68      125.10     26.89 o 
   4  10   9       35.66       16.36      9.64 o 
   5  10   9      129.74      169.72     15.62 o 
   6  10   9        0.18        1.34     11.04 o 
   7  10   9      342.50      356.86     28.00 o 
   8  10   9      252.49      315.69     26.73 o 
  -1  11   9      304.07      344.57     23.75 o 
   0  11   9       41.33       28.97     12.35 o 
   1  11   9     1065.15     1147.13     37.28 o 
   2  11   9      274.54      272.85     32.77 o 
   3  11   9      434.58      401.84     22.69 o 
   4  11   9      969.39      949.92     32.65 o 
   5  11   9       58.59       62.16     16.17 o 
   6  11   9      431.63      470.90     32.97 o 
   7  11   9       89.99       82.89     19.01 o 
   8  11   9       53.21       45.50     16.32 o 
   2  12   9      184.35      199.57     48.86 o 
   3  12   9       56.12       55.59     14.30 o 
   4  12   9      377.81      419.84     41.01 o 
   5  12   9      233.53      288.58     21.26 o 
   6  12   9      105.57      147.79     23.42 o 
  -5 -10  10      140.32      126.81     23.50 o 
  -4 -10  10      207.20      171.21     25.79 o 
  -3 -10  10      188.50      208.28     25.71 o 
  -2 -10  10      406.60      459.54     34.31 o 
  -1 -10  10       80.89       65.88     15.26 o 
   0 -10  10      494.99      581.32     27.41 o 
   1 -10  10      114.65      119.15     16.75 o 
   2 -10  10       61.82       88.96     24.68 o 
  -7  -9  10        0.86        2.76     14.83 o 
  -6  -9  10       14.77       17.82     15.22 o 
  -5  -9  10       51.91       23.66     15.93 o 
  -4  -9  10       12.68        3.63     14.91 o 
  -3  -9  10       60.44       48.50     16.32 o 
  -2  -9  10      854.45      890.61     41.80 o 
  -1  -9  10      139.17      119.91     14.63 o 
   0  -9  10      198.32      223.36     17.75 o 
   1  -9  10     1311.69     1412.41     39.19 o 
   2  -9  10        4.77       -4.97     16.64 o 
   3  -9  10      343.70      398.03     37.30 o 
   4  -9  10      454.19      449.05     39.91 o 
  -8  -8  10       84.12       43.38     19.48 o 
  -7  -8  10      628.86      641.17     38.64 o 
  -6  -8  10      388.07      396.69     32.33 o 
  -5  -8  10      339.82      324.21     27.76 o 
  -4  -8  10      248.77      236.75     24.61 o 
  -3  -8  10      451.37      399.76     29.65 o 
  -2  -8  10       92.37       96.21     17.11 o 
  -1  -8  10       44.59       63.80     11.18 o 
   0  -8  10        2.73       -5.89      8.91 o 
   1  -8  10      933.12      919.77     32.77 o 
   2  -8  10       34.66       15.80      9.75 o 
   3  -8  10      158.29      138.01     24.13 o 
   4  -8  10     1419.04     1248.18     57.89 o 
   5  -8  10       57.52       26.58     19.79 o 
  -8  -7  10        3.43       -0.24     14.35 o 
  -7  -7  10      486.17      487.22     33.04 o 
  -6  -7  10       75.45       89.98     19.24 o 
  -5  -7  10      374.10      413.17     29.42 o 
  -4  -7  10      178.23      179.02     21.06 o 
  -3  -7  10     1417.59     1360.72     48.19 o 
  -2  -7  10      668.98      707.77     30.20 o 
  -1  -7  10      114.11      102.93     11.63 o 
   0  -7  10      172.35      160.23     13.50 o 
   1  -7  10       22.16       42.63     10.05 o 
   2  -7  10       69.08       37.18     16.76 o 
   3  -7  10        0.21       -5.91     13.09 o 
   4  -7  10      129.03      148.03     24.05 o 
   5  -7  10      568.84      597.48     41.56 o 
   6  -7  10      130.39      147.08     25.71 o 
  -9  -6  10      261.72      290.79     19.81 o 
  -8  -6  10      441.05      433.69     19.33 o 
  -7  -6  10       48.14       49.63      9.77 o 
  -6  -6  10      436.70      428.98     18.86 o 
  -5  -6  10        0.77       -9.55      8.79 o 
  -4  -6  10       15.44       14.04     12.46 o 
  -3  -6  10      100.46       84.94     14.91 o 
  -2  -6  10     2045.42     2115.61     39.36 o 
  -1  -6  10       16.11       15.59      9.31 o 
   0  -6  10      185.76      188.93     14.23 o 
   1  -6  10      821.71      843.28     44.28 o 
   2  -6  10      121.73      132.24     17.11 o 
   3  -6  10      228.12      233.91     23.66 o 
   4  -6  10      938.60      887.77     44.48 o 
   5  -6  10      257.24      281.47     29.02 o 
   6  -6  10      221.41      179.57     25.79 o 
   7  -6  10       15.62       43.38     18.77 o 
  -9  -5  10      552.69      590.44     23.31 o 
  -8  -5  10      513.29      523.85     20.91 o 
  -7  -5  10      817.95      805.84     23.64 o 
  -6  -5  10     1489.08     1478.15     33.74 o 
  -5  -5  10      648.66      645.42     25.08 o 
  -4  -5  10      386.06      365.28     17.95 o 
  -3  -5  10     3577.39     3361.71     51.58 o 
  -2  -5  10       34.41       32.05      6.20 o 
  -1  -5  10       26.02       17.49      6.38 o 
   0  -5  10     1279.00     1205.29     27.30 o 
   1  -5  10      449.94      447.40     17.35 o 
   2  -5  10      185.63      191.59     20.03 o 
   3  -5  10        6.57       10.12      6.59 o 
   4  -5  10      732.05      816.48     39.43 o 
   5  -5  10       22.03       53.71     16.01 o 
   6  -5  10      521.93      515.30     35.17 o 
   7  -5  10      872.82      987.22     48.97 o 
   8  -5  10      169.23      211.91     28.71 o 
  -9  -4  10       42.60       38.20     11.16 o 
  -8  -4  10       36.19       45.23     10.08 o 
  -7  -4  10     1059.70     1040.62     41.25 o 
  -6  -4  10       45.10       57.02      9.61 o 
  -5  -4  10      990.28      946.10     22.51 o 
  -4  -4  10      830.68      859.52     32.26 o 
  -3  -4  10     2828.30     2929.26     44.93 o 
  -2  -4  10     2698.86     2617.54     33.30 o 
  -1  -4  10       28.37       41.37      7.52 o 
   0  -4  10     2809.45     2814.76     41.09 o 
   1  -4  10     1306.61     1370.28     21.65 o 
   2  -4  10      487.84      526.24     13.35 o 
   3  -4  10      278.64      289.29     13.41 o 
   4  -4  10     1013.07      860.25     38.25 o 
   5  -4  10      588.64      541.32     33.28 o 
   6  -4  10      153.14      157.89     20.66 o 
   7  -4  10       39.84       77.05     18.14 o 
   8  -4  10      158.84      115.46     22.00 o 
   9  -4  10     1006.04     1032.96     51.73 o 
 -10  -3  10       33.13       18.14     12.32 o 
  -9  -3  10      782.52      855.91     27.07 o 
  -8  -3  10      453.24      453.84     22.00 o 
  -7  -3  10       77.95       77.83     10.66 o 
  -6  -3  10     3532.58     3655.96     50.14 o 
  -5  -3  10       62.02       78.40      8.64 o 
  -4  -3  10        5.72        8.09      6.82 o 
  -3  -3  10      938.44      858.52     23.42 o 
  -2  -3  10     1131.89     1171.03     20.15 o 
  -1  -3  10     1447.05     1573.90     23.24 o 
   0  -3  10      126.77      126.97      7.33 o 
   1  -3  10     7931.09     8336.32    101.48 o 
   2  -3  10     2070.95     2075.62     26.61 o 
   3  -3  10      605.87      612.46     13.75 o 
   4  -3  10     5202.23     5350.23     70.16 o 
   5  -3  10      709.93      673.84     33.95 o 
   6  -3  10      246.31      287.38     16.55 o 
   7  -3  10      374.53      358.83     28.23 o 
   8  -3  10      297.15      317.51     28.79 o 
   9  -3  10       12.01       -1.34     15.54 o 
  10  -3  10       63.63       27.29     17.51 o 
 -10  -2  10       84.85      107.16     21.04 o 
  -9  -2  10      545.80      547.27     22.56 o 
  -8  -2  10       39.14       25.26      8.52 o 
  -7  -2  10      515.45      466.14     18.24 o 
  -6  -2  10     5948.38     5953.38     68.53 o 
  -5  -2  10      352.01      332.25     14.10 o 
  -4  -2  10      136.93      101.25     10.39 o 
  -3  -2  10    11236.93    10949.20     98.03 o 
  -2  -2  10      332.80      316.12     11.83 o 
  -1  -2  10     1537.91     1457.00     30.79 o 
   0  -2  10     2638.25     2383.38     28.91 o 
   1  -2  10      692.18      669.78     13.73 o 
   2  -2  10        8.80       34.30      4.51 o 
   3  -2  10      268.05      332.49     13.51 o 
   4  -2  10     1470.53     1579.46     31.30 o 
   5  -2  10        0.54       46.54      8.25 o 
   6  -2  10     1353.34     1440.11     35.73 o 
   7  -2  10      177.54      191.37     14.46 o 
   8  -2  10      123.86      140.64     14.40 o 
   9  -2  10      843.52      799.01     29.16 o 
  10  -2  10       18.00        3.34     10.06 o 
  -9  -1  10        5.88       -3.38      8.93 o 
  -8  -1  10       17.96       20.93      8.53 o 
  -7  -1  10      688.64      681.50     21.76 o 
  -6  -1  10      197.21      204.92     12.89 o 
  -5  -1  10     1454.92     1378.82     26.61 o 
  -4  -1  10      119.71       90.20      9.88 o 
  -3  -1  10     2885.10     2977.85     50.23 o 
  -2  -1  10     4714.13     4681.50     59.70 o 
  -1  -1  10     7161.19     7194.38     82.64 o 
   0  -1  10     9166.17     9066.56    122.37 o 
   1  -1  10     6882.75     7553.86     66.56 o 
   2  -1  10     1499.58     1432.21     19.35 o 
   3  -1  10     2200.15     2046.36     34.81 o 
   4  -1  10     1597.81     1611.10     31.53 o 
   5  -1  10     2062.67     2069.55     37.81 o 
   6  -1  10      507.76      521.49     46.21 o 
   7  -1  10      145.38      180.86     13.71 o 
   8  -1  10       90.33      131.22     28.23 o 
   9  -1  10     1237.14     1283.86     35.95 o 
  10  -1  10        1.12       -4.10     14.04 o 
  11  -1  10        0.48        6.62     16.40 o 
  -9   0  10      409.30      413.03     19.91 o 
  -8   0  10       81.91      104.52     11.65 o 
  -7   0  10       81.74       70.68      9.93 o 
  -6   0  10     1481.80     1429.93     29.39 o 
  -5   0  10      650.77      589.71     17.85 o 
  -4   0  10      328.82      332.62     12.14 o 
  -3   0  10     2406.71     2299.52     30.65 o 
  -2   0  10     7066.76     6758.09     65.70 o 
  -1   0  10      154.99      151.36      8.09 o 
   0   0  10      122.99      121.77      6.44 o 
   1   0  10    15898.22    16422.83    137.61 o 
   2   0  10      384.51      366.59      9.24 o 
   3   0  10     6724.55     6556.12     77.87 o 
   4   0  10     7309.04     7293.01     86.40 o 
   5   0  10     4663.45     4440.47     61.25 o 
   6   0  10     1716.22     1790.94     35.83 o 
   7   0  10      856.04      858.92     25.41 o 
   8   0  10      643.79      728.54     25.05 o 
   9   0  10       39.60       54.41     12.15 o 
  10   0  10        0.58       14.35     14.35 o 
  11   0  10       73.45       96.77     22.00 o 
  -9   1  10       48.54       37.79     11.34 o 
  -8   1  10        5.59       -3.19      7.47 o 
  -7   1  10      199.65      227.53     14.22 o 
  -6   1  10      372.55      322.85     15.76 o 
  -5   1  10       94.00       87.19     11.41 o 
  -4   1  10       19.95       23.95      5.56 o 
  -3   1  10     3391.17     3125.50     51.37 o 
  -2   1  10     2982.86     2926.19     42.59 o 
  -1   1  10     5181.05     5147.97     51.08 o 
   0   1  10     3654.29     3659.42     38.69 o 
   1   1  10     1368.86     1399.15     19.77 o 
   2   1  10     3474.01     3760.68     37.56 o 
   3   1  10       92.00      141.59      9.83 o 
   4   1  10     2143.74     2111.61     36.21 o 
   5   1  10      360.98      475.63     17.84 o 
   6   1  10     2379.50     2353.29     41.63 o 
   7   1  10      449.75      462.22     19.04 o 
   8   1  10       68.80      130.81     27.84 o 
   9   1  10     1909.54     1807.60     41.05 o 
  10   1  10       16.97       58.52     17.74 o 
  11   1  10       17.79       44.40     17.82 o 
  -9   2  10      165.90      163.17     18.73 o 
  -8   2  10       83.45       77.50     13.55 o 
  -7   2  10      157.75      145.13     15.08 o 
  -6   2  10      879.11     1009.86     31.01 o 
  -5   2  10       10.19       18.03      6.94 o 
  -4   2  10       48.24       61.90     10.44 o 
  -3   2  10       99.19      154.13      9.32 o 
  -2   2  10       45.40       60.73      6.63 o 
  -1   2  10     3097.23     2941.09     35.06 o 
   0   2  10     1763.69     1632.11     23.34 o 
   1   2  10     1730.09     1633.40     22.45 o 
   2   2  10    10135.63     9922.31     83.98 o 
   3   2  10     3476.56     3453.21     35.29 o 
   4   2  10      695.30      769.54     12.35 o 
   5   2  10    12224.24    12212.79    132.96 o 
   6   2  10       67.88       95.10     16.13 o 
   7   2  10       24.72       23.85      7.82 o 
   8   2  10      597.09      579.96     22.12 o 
   9   2  10     1457.13     1399.76     55.52 o 
  10   2  10       15.82       13.01     14.20 o 
  11   2  10       72.12       90.46     21.06 o 
  12   2  10      418.71      525.16     42.67 o 
  -8   3  10        5.36      -14.43      9.62 o 
  -7   3  10       30.21       28.55     10.59 o 
  -6   3  10     1588.07     1654.01     58.83 o 
  -5   3  10      105.91       98.54      9.71 o 
  -4   3  10      309.23      291.72     21.82 o 
  -3   3  10     2626.12     2570.85     35.69 o 
  -2   3  10      644.47      565.73     16.74 o 
  -1   3  10      572.17      569.26     25.25 o 
   0   3  10      306.42      337.78     11.27 o 
   1   3  10     1621.11     1484.99     22.13 o 
   2   3  10     6730.85     6168.58     57.71 o 
   3   3  10      795.99      792.39     27.13 o 
   4   3  10      950.56      858.79     15.15 o 
   5   3  10     7740.36     7252.09     87.56 o 
   6   3  10     1777.49     1764.84     34.99 o 
   7   3  10      146.58      148.90     11.86 o 
   8   3  10     1869.02     1783.88     38.09 o 
   9   3  10      186.57      214.27     25.24 o 
  10   3  10      307.83      326.50     30.44 o 
  11   3  10      356.03      411.20     34.46 o 
  12   3  10       28.52       36.83     21.45 o 
  -8   4  10        4.10       -0.12     17.67 o 
  -7   4  10       51.43       69.59     17.94 o 
  -6   4  10      385.46      354.53     25.16 o 
  -5   4  10       38.05       21.93     13.61 o 
  -4   4  10      139.16      133.76     10.31 o 
  -3   4  10     1259.42     1325.57     25.59 o 
  -2   4  10       19.57       36.96      8.56 o 
  -1   4  10     3102.65     2880.93     37.05 o 
   0   4  10     1655.55     1545.18     24.55 o 
   1   4  10      718.68      734.10     18.56 o 
   2   4  10     1547.00     1443.01     22.36 o 
   3   4  10       16.83       51.00      5.35 o 
   4   4  10      112.52      110.89      6.93 o 
   5   4  10      164.63      247.99      9.81 o 
   6   4  10     1690.27     1611.03     55.60 o 
   7   4  10      226.45      205.14     26.10 o 
   8   4  10      388.53      427.37     28.79 o 
   9   4  10     2241.11     2212.54     70.27 o 
  10   4  10      261.15      303.08     29.97 o 
  11   4  10      438.35      496.69     38.25 o 
  12   4  10      583.85      582.81     44.01 o 
  -7   5  10      473.05      518.64     26.08 o 
  -6   5  10      150.07      166.26     13.44 o 
  -5   5  10       23.14       30.70      8.47 o 
  -4   5  10        0.78        1.54      6.41 o 
  -3   5  10       70.25       72.81      8.85 o 
  -2   5  10      410.85      405.00     15.11 o 
  -1   5  10     1606.12     1500.80     26.23 o 
   0   5  10      250.84      263.95     11.77 o 
   1   5  10       95.06      121.97      7.99 o 
   2   5  10     7337.33     7061.76     73.49 o 
   3   5  10       67.74       76.51      9.79 o 
   4   5  10      502.95      490.43     13.49 o 
   5   5  10     3988.11     3897.71     43.68 o 
   6   5  10      273.58      330.90     16.30 o 
   7   5  10       94.06       69.40     20.98 o 
   8   5  10      906.20      875.63     42.27 o 
   9   5  10      604.47      573.26     37.54 o 
  10   5  10        9.17       18.38     15.38 o 
  11   5  10       11.97        0.79     15.46 o 
  12   5  10      405.04      397.24     38.01 o 
  -7   6  10      150.08      188.72     26.34 o 
  -6   6  10      655.67      699.02     57.02 o 
  -5   6  10       90.65       99.46     12.46 o 
  -4   6  10      188.46      204.97     13.21 o 
  -3   6  10      577.15      625.69     19.87 o 
  -2   6  10      415.40      379.14     15.69 o 
  -1   6  10       36.07       37.31      7.30 o 
   0   6  10      666.70      609.71     17.23 o 
   1   6  10       18.32       24.13      6.06 o 
   2   6  10       85.82       97.33      9.46 o 
   3   6  10       83.02       66.50      7.02 o 
   4   6  10       60.52       71.96      7.16 o 
   5   6  10     1161.56     1183.50     22.35 o 
   6   6  10       46.68       34.09      6.36 o 
   7   6  10      572.90      467.72     34.31 o 
   8   6  10     1161.73     1188.72     48.90 o 
   9   6  10       34.29       54.97     17.27 o 
  10   6  10      652.31      649.13     41.88 o 
  11   6  10      148.73      182.02     27.05 o 
  -6   7  10      153.10      154.36     17.37 o 
  -5   7  10       14.73       30.17     11.01 o 
  -4   7  10      149.49      128.76     14.73 o 
  -3   7  10      334.77      403.23     20.95 o 
  -2   7  10      135.05      147.40     11.51 o 
  -1   7  10     1326.87     1336.39     28.06 o 
   0   7  10      738.04      665.45     18.46 o 
   1   7  10       29.89       41.86      7.31 o 
   2   7  10     2215.45     2155.40     32.80 o 
   3   7  10        1.26        8.95      5.70 o 
   4   7  10      104.47      147.26      9.44 o 
   5   7  10       55.89       46.15      8.03 o 
   6   7  10      631.26      640.59     21.43 o 
   7   7  10      336.91      331.61     31.43 o 
   8   7  10       43.36       51.58     16.56 o 
   9   7  10      140.83      164.51     22.32 o 
  10   7  10      653.48      672.00     43.06 o 
  11   7  10      208.55      168.77     25.87 o 
  -5   8  10      447.20      503.49     26.69 o 
  -4   8  10      103.35      107.24     15.10 o 
  -3   8  10       47.84       57.90     12.42 o 
  -2   8  10      560.29      554.41     24.44 o 
  -1   8  10      182.08      200.73     33.79 o 
   0   8  10        0.20       -5.27      6.65 o 
   1   8  10       30.38       30.35     19.87 o 
   2   8  10     1653.76     1730.00     30.27 o 
   3   8  10      489.09      436.57     24.32 o 
   4   8  10       11.38        8.60      5.87 o 
   5   8  10     1316.97     1246.81     33.12 o 
   6   8  10       11.29        2.35      6.21 o 
   7   8  10      109.41       95.67     11.19 o 
   8   8  10      282.39      334.86     29.26 o 
   9   8  10       58.38       60.33     18.69 o 
  10   8  10        8.32      -14.83     14.75 o 
  11   8  10       14.89        5.91     15.69 o 
  -4   9  10      479.44      551.58     36.83 o 
  -3   9  10        0.60      -12.87      8.58 o 
  -2   9  10     1069.78     1058.05     34.78 o 
  -1   9  10      795.51      802.99     29.36 o 
   0   9  10        1.47       -4.68      8.39 o 
   1   9  10      190.83      212.66     16.44 o 
   2   9  10       20.03       29.60     10.02 o 
   3   9  10      468.09      428.07     32.77 o 
   4   9  10      229.03      211.49     30.52 o 
   5   9  10      693.53      760.98     26.18 o 
   6   9  10      481.68      496.79     20.72 o 
   7   9  10      351.68      359.95     33.71 o 
   8   9  10      425.15      465.93     33.60 o 
   9   9  10        6.69        8.99     14.51 o 
  10   9  10      371.73      363.80     33.28 o 
  -2  10  10      120.69      121.14     16.51 o 
  -1  10  10      619.74      630.53     28.56 o 
   0  10  10       30.77       41.73     12.06 o 
   1  10  10      675.20      751.18     29.22 o 
   2  10  10      961.93      944.08     31.58 o 
   3  10  10        5.97        7.02      9.09 o 
   4  10  10      683.53      668.95     26.52 o 
   5  10  10      623.62      596.60     24.98 o 
   6  10  10       26.49       48.26     13.13 o 
   7  10  10        8.22       -0.32     11.91 o 
   0  11  10       55.89       67.72     14.44 o 
   1  11  10       14.81       18.11     12.45 o 
   2  11  10      554.37      584.51     27.23 o 
   3  11  10       73.24       63.00     12.92 o 
   4  11  10      183.45      193.82     17.75 o 
   5  11  10     1062.80     1176.57     36.05 o 
   6  11  10       13.08        8.60     13.49 o 
   7  11  10      337.30      366.25     29.89 o 
   2  12  10        0.54       13.85     12.71 o 
   3  12  10      137.82      141.90     25.83 o 
   4  12  10       26.16       25.63     11.96 o 
   5  12  10       69.37      128.90     16.78 o 
   6  12  10      129.93      109.23     20.98 o 
  -4 -10  11      212.95      213.72     26.81 o 
  -3 -10  11      251.07      237.14     28.47 o 
  -2 -10  11      435.67      428.47     33.91 o 
  -1 -10  11      748.46      752.68     41.56 o 
   0 -10  11      129.30      137.96     17.27 o 
   1 -10  11      820.79      751.65     47.95 o 
  -6  -9  11       86.76      131.39     23.74 o 
  -5  -9  11       54.51       52.60     17.35 o 
  -4  -9  11      281.41      243.69     26.10 o 
  -3  -9  11       87.06      132.89     21.37 o 
  -2  -9  11        8.20       49.68     17.43 o 
  -1  -9  11       43.83       67.19     13.17 o 
   0  -9  11      137.30      124.96     15.44 o 
   1  -9  11      402.31      474.35     25.04 o 
   2  -9  11      326.17      350.47     34.46 o 
   3  -9  11       25.90       20.03     18.69 o 
  -7  -8  11       70.46       82.65     20.50 o 
  -6  -8  11       72.72       65.54     19.64 o 
  -5  -8  11      504.33      533.99     34.86 o 
  -4  -8  11      539.10      524.29     32.97 o 
  -3  -8  11       26.89       29.10     14.98 o 
  -2  -8  11     1285.16     1323.58     49.45 o 
  -1  -8  11      404.71      368.88     19.94 o 
   0  -8  11       81.85       77.22     12.45 o 
   1  -8  11      373.61      355.27     20.37 o 
   2  -8  11      149.18      152.52     24.84 o 
   3  -8  11       99.00       88.96     21.77 o 
   4  -8  11       14.62       12.54     16.72 o 
   5  -8  11      462.24      458.04     39.98 o 
  -8  -7  11       35.94       30.99     16.01 o 
  -7  -7  11      231.44      201.81     25.08 o 
  -6  -7  11       44.35       56.94     17.59 o 
  -5  -7  11       10.39        3.55     11.59 o 
  -4  -7  11       13.99       15.46     12.78 o 
  -3  -7  11      195.65      214.12     22.24 o 
  -2  -7  11     1602.01     1592.74     51.03 o 
  -1  -7  11      103.96      121.31     12.35 o 
   0  -7  11      149.43      172.37     16.56 o 
   1  -7  11     2672.10     2589.75     76.34 o 
   2  -7  11      117.24      109.36     12.49 o 
   3  -7  11       47.59       54.81     16.72 o 
   4  -7  11     1341.86     1304.97     57.18 o 
   5  -7  11        9.35       37.62     19.56 o 
   6  -7  11      175.47      199.76     29.10 o 
  -9  -6  11       42.01       52.69     11.75 o 
  -8  -6  11       83.39       87.21     14.31 o 
  -7  -6  11      333.08      314.49     18.78 o 
  -6  -6  11      551.43      510.37     24.31 o 
  -5  -6  11      319.31      393.14     27.37 o 
  -4  -6  11      977.26      863.01     38.17 o 
  -3  -6  11     1138.23     1212.93     43.45 o 
  -2  -6  11      156.04      158.46     12.52 o 
  -1  -6  11      224.05      239.35     14.65 o 
   0  -6  11        3.15        5.01      7.18 o 
   1  -6  11     1504.80     1576.03     55.01 o 
   2  -6  11      508.19      557.43     20.73 o 
   3  -6  11       39.49       40.38     14.83 o 
   4  -6  11     1959.50     1951.26     66.56 o 
   5  -6  11      734.45      666.72     41.48 o 
   6  -6  11      389.33      362.22     33.52 o 
   7  -6  11      819.63      808.83     47.71 o 
  -9  -5  11       96.17       85.81     13.07 o 
  -8  -5  11      103.33       90.30     12.28 o 
  -7  -5  11        7.40        3.79      7.82 o 
  -6  -5  11        0.62        7.44      9.36 o 
  -5  -5  11      101.31      110.25     13.06 o 
  -4  -5  11     1310.79     1294.01     31.68 o 
  -3  -5  11      230.05      219.40     16.84 o 
  -2  -5  11     2035.84     2039.23     30.38 o 
  -1  -5  11      332.52      323.61     40.97 o 
   0  -5  11      294.48      257.36     14.04 o 
   1  -5  11      526.85      481.43     18.18 o 
   2  -5  11     1019.72      980.35     27.72 o 
   3  -5  11      173.42      174.13     20.27 o 
   4  -5  11       10.46       20.74     13.09 o 
   5  -5  11     1035.01      981.47     45.35 o 
   6  -5  11       24.20       34.07     16.64 o 
   7  -5  11       75.65      132.49     23.66 o 
   8  -5  11      720.17      745.50     45.50 o 
  -9  -4  11      946.02      945.38     29.15 o 
  -8  -4  11      495.90      486.03     20.20 o 
  -7  -4  11      101.46      114.84     11.90 o 
  -6  -4  11     2373.59     2430.22     39.98 o 
  -5  -4  11        3.36       -0.63      8.17 o 
  -4  -4  11       17.91       24.25      8.88 o 
  -3  -4  11     2643.54     2666.66     44.94 o 
  -2  -4  11      574.52      544.89     18.98 o 
  -1  -4  11      361.74      361.18     12.30 o 
   0  -4  11       13.50        9.31      6.30 o 
   1  -4  11     6577.45     6560.48    124.56 o 
   2  -4  11      697.87      651.29     30.36 o 
   3  -4  11       67.15       90.93     15.93 o 
   4  -4  11     1617.87     1547.63     52.05 o 
   5  -4  11      644.65      650.71     35.17 o 
   6  -4  11      504.01      439.43     30.91 o 
   7  -4  11      199.60      167.19     23.74 o 
   8  -4  11      330.67      381.39     33.28 o 
   9  -4  11       88.80      111.75     24.29 o 
  -9  -3  11      386.33      373.70     19.75 o 
  -8  -3  11      103.57      129.52     12.85 o 
  -7  -3  11      554.50      548.26     19.75 o 
  -6  -3  11     2662.04     2740.24     42.73 o 
  -5  -3  11     1068.64     1029.02     29.22 o 
  -4  -3  11      146.52      163.84     13.02 o 
  -3  -3  11     4099.67     3988.16     44.99 o 
  -2  -3  11     2632.49     2430.97     31.79 o 
  -1  -3  11      899.09      950.09     18.29 o 
   0  -3  11      779.33      784.52     16.51 o 
   1  -3  11      271.52      236.62     10.03 o 
   2  -3  11       54.85       57.61      6.57 o 
   3  -3  11      255.84      279.52     10.04 o 
   4  -3  11       70.38       78.50      9.42 o 
   5  -3  11        6.02       18.36      7.73 o 
   6  -3  11     2064.52     2073.28     41.91 o 
   7  -3  11      105.21      123.74     19.87 o 
   8  -3  11       23.74       19.79     15.06 o 
   9  -3  11      936.35      961.75     48.42 o 
  10  -3  11        1.32       19.24     16.80 o 
  -9  -2  11      132.64      165.10     14.93 o 
  -8  -2  11        0.51        3.30      7.98 o 
  -7  -2  11      272.22      287.49     20.88 o 
  -6  -2  11       13.57       41.28     15.01 o 
  -5  -2  11     2222.31     2025.17     41.39 o 
  -4  -2  11       51.51       75.67     10.17 o 
  -3  -2  11      735.33      738.19     16.70 o 
  -2  -2  11     7227.82     7111.35     88.15 o 
  -1  -2  11     1487.98     1475.86     22.85 o 
   0  -2  11     1519.47     1320.44     20.87 o 
   1  -2  11     8119.64     7864.77     70.63 o 
   2  -2  11      222.18      230.98      8.65 o 
   3  -2  11      992.96      953.34     18.89 o 
   4  -2  11     2015.97     1896.62     35.98 o 
   5  -2  11     1277.70     1401.50     54.61 o 
   6  -2  11      453.27      477.77     19.79 o 
   7  -2  11        8.80        8.67     10.45 o 
   8  -2  11      337.23      309.84     19.12 o 
   9  -2  11      744.68      754.68     28.97 o 
  10  -2  11      121.49      121.53     21.69 o 
  -9  -1  11      720.08      734.37     25.84 o 
  -8  -1  11       35.24       41.50     16.17 o 
  -7  -1  11       23.12       22.47      8.14 o 
  -6  -1  11     1990.59     2015.55     55.15 o 
  -5  -1  11       76.60      116.44     12.19 o 
  -4  -1  11       19.69       48.75     10.80 o 
  -3  -1  11     3792.29     3629.28     41.76 o 
  -2  -1  11      939.85      920.51     18.11 o 
  -1  -1  11     1409.86     1554.05     23.32 o 
   0  -1  11       48.28       70.93      5.87 o 
   1  -1  11      652.57      537.30     12.51 o 
   2  -1  11      409.84      406.20     10.64 o 
   3  -1  11      566.96      553.58     17.87 o 
   4  -1  11     5231.77     5134.07     68.07 o 
   5  -1  11      546.84      509.05     31.27 o 
   6  -1  11     1167.69     1177.62     29.60 o 
   7  -1  11      693.25      780.45     25.68 o 
   8  -1  11      376.36      435.93     20.91 o 
   9  -1  11       99.74      107.57     13.80 o 
  10  -1  11       93.79       90.85     20.43 o 
  11  -1  11        0.64        0.08     16.17 o 
  -9   0  11      102.17       94.85     13.50 o 
  -8   0  11       95.51      105.62     12.28 o 
  -7   0  11        2.91        1.06      7.63 o 
  -6   0  11     1941.37     1880.67     42.27 o 
  -5   0  11     1100.30     1120.79     30.39 o 
  -4   0  11       52.77       70.51      7.20 o 
  -3   0  11     9532.02     9056.72     83.24 o 
  -2   0  11      284.69      308.80     11.33 o 
  -1   0  11      814.00      741.81     15.66 o 
   0   0  11     1294.22     1060.05     18.03 o 
   1   0  11      417.51      476.81     11.85 o 
   2   0  11     2171.58     2160.37     38.64 o 
   3   0  11        6.22       26.15      6.64 o 
   4   0  11      515.22      555.02     18.65 o 
   5   0  11     1906.79     2089.19     48.19 o 
   6   0  11     2073.31     2134.50     40.61 o 
   7   0  11      148.87      192.85     33.12 o 
   8   0  11       13.06        7.59      8.50 o 
   9   0  11     2290.29     2254.48     47.90 o 
  10   0  11       99.22       74.13     19.24 o 
  11   0  11        3.13      -18.93     14.12 o 
  -9   1  11      201.22      235.57     20.89 o 
  -8   1  11       25.61       34.31     11.49 o 
  -7   1  11        0.45       12.23      9.42 o 
  -6   1  11        1.30       21.71     19.91 o 
  -5   1  11      581.84      563.22     22.23 o 
  -4   1  11       30.87       34.99      6.33 o 
  -3   1  11     1085.68      946.68     65.84 o 
  -2   1  11     5438.92     5172.52     53.64 o 
  -1   1  11     1113.50     1074.95     19.18 o 
   0   1  11     1982.29     1808.06     25.11 o 
   1   1  11     6580.02     6223.25     58.03 o 
   2   1  11    11786.28    11494.11     95.64 o 
   3   1  11     1070.44     1034.67     24.11 o 
   4   1  11     3287.29     3151.47     47.78 o 
   5   1  11     6043.76     5845.21     75.79 o 
   6   1  11      447.52      501.64     19.70 o 
   7   1  11      162.92      170.90     15.38 o 
   8   1  11     1346.24     1275.34     32.93 o 
   9   1  11      220.61      220.81     16.54 o 
  10   1  11        0.27      -16.32     11.67 o 
  11   1  11        6.03       19.87     16.48 o 
  -8   2  11        2.91      -13.02      8.68 o 
  -7   2  11       56.64       42.62     10.87 o 
  -6   2  11     2117.07     2105.78     46.16 o 
  -5   2  11      251.46      236.84     16.20 o 
  -4   2  11      609.62      585.90     17.90 o 
  -3   2  11      932.88      858.16     19.48 o 
  -2   2  11     1849.40     1754.50     46.84 o 
  -1   2  11      104.27      115.16      7.58 o 
   0   2  11      188.71      222.54      9.39 o 
   1   2  11     9836.93     9342.43     81.69 o 
   2   2  11      685.82      680.15     19.99 o 
   3   2  11     6802.47     6835.39     61.68 o 
   4   2  11     5242.98     4997.50     52.99 o 
   5   2  11     2460.30     2381.64     41.24 o 
   6   2  11     6905.92     6915.57     87.39 o 
   7   2  11        0.85       30.28      8.07 o 
   8   2  11     3831.94     3629.17     59.33 o 
   9   2  11     2603.62     2517.64     49.39 o 
  10   2  11      180.67      135.17     22.87 o 
  11   2  11       44.02       64.12     20.27 o 
  -8   3  11        0.31       -5.04     10.46 o 
  -7   3  11       29.68       22.85     11.18 o 
  -6   3  11      453.09      432.06     22.33 o 
  -5   3  11      123.86      104.54     10.03 o 
  -4   3  11      806.40      690.16     19.13 o 
  -3   3  11     1040.66      947.04     21.30 o 
  -2   3  11      142.85      131.57      8.90 o 
  -1   3  11     2330.24     2212.72     43.25 o 
   0   3  11     2526.24     2245.94     30.08 o 
   1   3  11      135.93      198.82     12.84 o 
   2   3  11     3294.60     3223.37     36.54 o 
   3   3  11       13.87       37.68      5.57 o 
   4   3  11      120.29      120.40     10.78 o 
   5   3  11     1291.51     1304.39     29.81 o 
   6   3  11     3296.82     3148.46     50.49 o 
   7   3  11       27.11       19.64      8.00 o 
   8   3  11        2.60       20.11      8.72 o 
   9   3  11     3497.76     3448.73     90.93 o 
  10   3  11        2.16       -3.00     12.07 o 
  11   3  11       46.44       55.91     19.48 o 
  12   3  11      571.43      639.51     46.06 o 
  -8   4  11       29.99       22.10     12.76 o 
  -7   4  11      133.69      120.56     15.42 o 
  -6   4  11      409.81      467.86     23.98 o 
  -5   4  11       61.20       52.48      8.75 o 
  -4   4  11      111.25       80.50      9.08 o 
  -3   4  11        4.86        5.09      9.77 o 
  -2   4  11      355.73      346.82     13.76 o 
  -1   4  11     2909.24     2868.61     37.72 o 
   0   4  11      856.35      851.91     18.42 o 
   1   4  11     1336.98     1295.78     26.39 o 
   2   4  11     5410.12     5102.80     55.64 o 
   3   4  11     4362.44     4183.64     44.72 o 
   4   4  11     1744.26     1846.92     33.87 o 
   5   4  11     5510.21     5417.24     67.14 o 
   6   4  11      266.06      260.79     15.37 o 
   7   4  11       73.71      100.62     11.25 o 
   8   4  11     2226.42     2346.08     45.33 o 
   9   4  11       41.89       65.85     18.69 o 
  10   4  11      235.28      216.96     26.50 o 
  11   4  11       12.85       52.52     19.48 o 
  12   4  11      160.58      187.85     29.73 o 
  -7   5  11       13.94       23.45     14.31 o 
  -6   5  11      844.69      892.63     45.90 o 
  -5   5  11      149.42      127.61     11.66 o 
  -4   5  11        7.77       18.16     11.56 o 
  -3   5  11     1073.18     1090.24     24.65 o 
  -2   5  11       84.63       77.71      8.95 o 
  -1   5  11        0.24       15.64      5.95 o 
   0   5  11       84.01       77.89      7.62 o 
   1   5  11       44.25       31.44      7.95 o 
   2   5  11       67.52       88.05      7.41 o 
   3   5  11      704.61      681.88     16.15 o 
   4   5  11       59.31      101.32      7.87 o 
   5   5  11      618.80      637.56     15.80 o 
   6   5  11     1903.55     1809.40     37.16 o 
   7   5  11        3.02        4.15      8.60 o 
   8   5  11     1317.31     1270.78     35.09 o 
   9   5  11     1724.41     1698.18     62.07 o 
  10   5  11      201.80      228.00     27.92 o 
  11   5  11      246.48      220.50     27.84 o 
  12   5  11      192.28      155.60     27.13 o 
  -6   6  11       19.21       15.47     10.74 o 
  -5   6  11      324.64      346.62     17.22 o 
  -4   6  11      104.78       97.44     10.79 o 
  -3   6  11     1048.43     1016.58     36.75 o 
  -2   6  11      179.21      175.33     13.18 o 
  -1   6  11      689.11      667.23     19.02 o 
   0   6  11       65.74       75.91      8.05 o 
   1   6  11      100.03      105.41      9.40 o 
   2   6  11      692.87      607.49     16.54 o 
   3   6  11        0.32       19.00      5.74 o 
   4   6  11        6.57        6.30      4.92 o 
   5   6  11      567.05      542.03     28.25 o 
   6   6  11      976.24      851.28     25.80 o 
   7   6  11       20.92       19.84     19.28 o 
   8   6  11       65.10       67.27     17.43 o 
   9   6  11     1866.94     2017.98     68.22 o 
  10   6  11       91.54      141.40     24.13 o 
  11   6  11      276.52      250.24     30.44 o 
  -5   7  11      139.19      105.76     21.37 o 
  -4   7  11      214.75      239.59     42.00 o 
  -3   7  11        7.10       19.15     10.15 o 
  -2   7  11      480.82      481.35     17.74 o 
  -1   7  11        2.20       15.16      7.65 o 
   0   7  11      113.66      113.14      9.67 o 
   1   7  11      344.29      358.50     14.44 o 
   2   7  11     1000.37     1017.97     22.37 o 
   3   7  11       78.85       92.19     10.26 o 
   4   7  11       34.32       41.97      6.88 o 
   5   7  11     1184.70     1177.18     29.67 o 
   6   7  11       52.69       65.82      7.99 o 
   7   7  11      367.44      333.55     18.80 o 
   8   7  11      369.31      401.66     30.91 o 
   9   7  11       37.12       63.25     19.01 o 
  10   7  11       95.50       99.61     22.87 o 
  11   7  11        1.00       12.93     17.19 o 
  -5   8  11       14.96        9.06     11.43 o 
  -4   8  11      708.40      756.47     30.44 o 
  -3   8  11      413.60      411.30     22.73 o 
  -2   8  11      250.65      251.52     32.29 o 
  -1   8  11      870.24      793.50     28.03 o 
   0   8  11        1.92      -10.10      6.73 o 
   1   8  11      207.66      245.63     16.11 o 
   2   8  11        0.25       11.76      6.82 o 
   3   8  11        0.21       -1.15      6.04 o 
   4   8  11      118.49      121.12      9.81 o 
   5   8  11       21.80       29.66      7.42 o 
   6   8  11       53.40       56.17      8.18 o 
   7   8  11      407.59      357.47     19.46 o 
   8   8  11      397.69      406.23     30.36 o 
   9   8  11      109.97       68.77     19.24 o 
  10   8  11      580.07      521.84     39.27 o 
  11   8  11       94.81       89.75     23.19 o 
  -3   9  11      141.06      168.41     17.58 o 
  -2   9  11       18.92       22.67     22.59 o 
  -1   9  11      822.86      799.77     30.19 o 
   0   9  11      300.79      315.48     19.62 o 
   1   9  11      180.38      201.76     16.44 o 
   2   9  11     1483.89     1584.69     38.94 o 
   3   9  11      461.88      418.55     25.51 o 
   4   9  11        1.75       12.39      8.49 o 
   5   9  11      491.60      520.41     56.23 o 
   6   9  11        0.58        0.98      7.16 o 
   7   9  11        5.32        0.00     13.64 o 
   8   9  11        1.02        8.36     14.43 o 
   9   9  11       43.34       42.51     18.30 o 
  10   9  11      172.85      131.15     25.08 o 
  -2  10  11       79.61       76.09     14.83 o 
  -1  10  11       22.75       47.08     13.76 o 
   0  10  11       87.27       73.85     13.73 o 
   1  10  11        0.15       -2.51      8.92 o 
   2  10  11      490.13      566.03     25.58 o 
   3  10  11       48.30       13.94     14.00 o 
   4  10  11       64.55       42.13     18.49 o 
   5  10  11      484.78      532.33     23.56 o 
   6  10  11        4.59       10.34      9.64 o 
   7  10  11      170.54      161.51     21.06 o 
   0  11  11        7.67       -7.14     10.16 o 
   1  11  11      380.67      456.71     25.61 o 
   2  11  11      206.64      186.11     17.86 o 
   3  11  11        9.80        3.49      9.96 o 
   4  11  11       25.19       42.47     15.26 o 
   5  11  11        0.35       -6.24     10.00 o 
   6  11  11       71.10       84.75     13.55 o 
   7  11  11       78.01       90.77     18.69 o 
   3  12  11        5.70        4.47     10.83 o 
   4  12  11      296.37      323.31     22.82 o 
   5  12  11      322.83      259.82     21.10 o 
  -3 -10  12      212.23      198.50     27.68 o 
  -2 -10  12       18.09       24.05     17.59 o 
  -1 -10  12       88.21       80.84     20.43 o 
   0 -10  12      390.74      415.62     24.67 o 
  -5  -9  12      511.84      549.37     36.99 o 
  -4  -9  12      661.28      673.58     40.06 o 
  -3  -9  12       37.04       34.23     15.77 o 
  -2  -9  12     1225.95     1255.75     51.81 o 
  -1  -9  12      440.63      392.03     31.23 o 
   0  -9  12       16.50       19.69     16.17 o 
   1  -9  12      852.86      918.53     50.08 o 
   2  -9  12        2.40       14.27     18.45 o 
   3  -9  12       82.29       91.32     24.21 o 
  -7  -8  12       55.99       55.68     18.85 o 
  -6  -8  12       22.25       42.27     17.51 o 
  -5  -8  12      167.76      180.76     24.21 o 
  -4  -8  12        1.35       -9.54     12.46 o 
  -3  -8  12      162.31      143.22     21.37 o 
  -2  -8  12      507.92      557.49     33.91 o 
  -1  -8  12      765.16      785.92     27.54 o 
   0  -8  12      385.17      396.95     21.06 o 
   1  -8  12     1443.93     1469.97     38.51 o 
   2  -8  12      752.18      765.77     43.85 o 
   3  -8  12        3.35       11.04     16.56 o 
   4  -8  12      527.79      536.43     42.03 o 
   5  -8  12       47.63       69.87     23.42 o 
  -8  -7  12        6.99       11.51     14.83 o 
  -7  -7  12      366.62      397.16     31.39 o 
  -6  -7  12       87.40       65.14     18.22 o 
  -5  -7  12      229.79      221.06     23.66 o 
  -4  -7  12      651.73      673.34     35.17 o 
  -3  -7  12      132.72      114.98     18.45 o 
  -2  -7  12       30.99       68.14     16.56 o 
  -1  -7  12        3.47        6.94     11.67 o 
   0  -7  12      320.32      288.04     19.32 o 
   1  -7  12       29.90       59.60     11.65 o 
   2  -7  12      387.26      429.73     33.28 o 
   3  -7  12       25.41       13.25     14.98 o 
   4  -7  12      539.08      600.79     41.32 o 
   5  -7  12      701.18      683.12     43.69 o 
   6  -7  12       52.58       52.29     19.24 o 
  -8  -6  12       13.03       -2.08     10.82 o 
  -7  -6  12       18.58        7.20     11.71 o 
  -6  -6  12       15.62       23.11     13.56 o 
  -5  -6  12      863.14      869.87     39.51 o 
  -4  -6  12      196.20      205.91     21.14 o 
  -3  -6  12        1.75       -6.23     11.04 o 
  -2  -6  12      908.20      868.49     25.29 o 
  -1  -6  12      204.42      215.95     17.86 o 
   0  -6  12      155.19      174.72     16.32 o 
   1  -6  12     3376.19     3255.18     53.16 o 
   2  -6  12       34.29       71.37     29.22 o 
   3  -6  12       12.49       14.98     13.56 o 
   4  -6  12      106.51       85.41     19.95 o 
   5  -6  12      947.53      847.40     47.00 o 
   6  -6  12       11.38       28.08     16.56 o 
   7  -6  12       83.44       62.93     20.11 o 
  -9  -5  12      244.79      203.51     16.29 o 
  -8  -5  12      120.52      122.19     13.37 o 
  -7  -5  12      745.13      716.28     48.54 o 
  -6  -5  12      220.25      265.49     26.22 o 
  -5  -5  12      113.67      139.22     14.28 o 
  -4  -5  12      196.38      202.63     16.60 o 
  -3  -5  12      587.81      591.89     21.84 o 
  -2  -5  12     1510.14     1536.16     73.74 o 
  -1  -5  12       19.37       34.27      8.21 o 
   0  -5  12      120.67      124.12     11.02 o 
   1  -5  12     6132.67     6183.61     94.01 o 
   2  -5  12        2.49        7.06     10.49 o 
   3  -5  12      763.33      680.76     35.65 o 
   4  -5  12     1037.61     1000.16     44.48 o 
   5  -5  12       45.84       35.57     15.30 o 
   6  -5  12     1035.74      973.82     47.48 o 
   7  -5  12      373.04      364.19     32.81 o 
   8  -5  12       47.54       43.45     20.74 o 
  -9  -4  12       77.19       73.69     19.06 o 
  -8  -4  12      128.96      101.08     12.71 o 
  -7  -4  12      737.56      741.78     28.43 o 
  -6  -4  12      319.26      348.43     20.26 o 
  -5  -4  12     1247.41     1219.34     88.13 o 
  -4  -4  12      821.91      785.38     25.36 o 
  -3  -4  12      322.15      402.77     35.21 o 
  -2  -4  12      892.88      861.26     19.00 o 
  -1  -4  12      155.73      181.31     10.76 o 
   0  -4  12       34.57       54.88      6.65 o 
   1  -4  12      160.19      184.87     12.77 o 
   2  -4  12      334.22      372.38     15.61 o 
   3  -4  12     1518.57     1594.56     52.68 o 
   4  -4  12       80.12      108.44     18.06 o 
   5  -4  12      411.40      449.53     30.68 o 
   6  -4  12     1276.44     1252.60     51.89 o 
   7  -4  12      727.09      703.23     41.40 o 
   8  -4  12      257.76      255.13     29.57 o 
   9  -4  12      969.12      918.29     50.71 o 
  -9  -3  12      258.13      259.20     17.76 o 
  -8  -3  12       26.13       20.78      9.67 o 
  -7  -3  12       17.88       32.41     10.93 o 
  -6  -3  12      273.56      226.80     25.91 o 
  -5  -3  12     1325.97     1232.85     38.41 o 
  -4  -3  12      281.51      249.25     16.92 o 
  -3  -3  12      612.00      584.52     69.91 o 
  -2  -3  12     5370.11     5092.40     55.43 o 
  -1  -3  12      330.99      309.16     11.45 o 
   0  -3  12      166.50      183.05     12.87 o 
   1  -3  12     8078.46     7745.36     72.71 o 
   2  -3  12      328.77      346.78     11.45 o 
   3  -3  12        2.19       -9.81     10.02 o 
   4  -3  12      617.64      679.29     21.75 o 
   5  -3  12      826.08      885.91     25.45 o 
   6  -3  12        2.65       12.38     12.07 o 
   7  -3  12       23.96       17.82     13.01 o 
   8  -3  12      278.75      324.29     29.50 o 
   9  -3  12      143.72      143.53     24.92 o 
  -9  -2  12      532.31      524.97     22.93 o 
  -8  -2  12      480.05      503.51     20.52 o 
  -7  -2  12      324.10      284.03     18.82 o 
  -6  -2  12     1576.06     1422.08     42.94 o 
  -5  -2  12       54.79       71.94     11.88 o 
  -4  -2  12       32.51       39.45      9.21 o 
  -3  -2  12     4107.08     4323.94     48.25 o 
  -2  -2  12      105.22      115.64      8.33 o 
  -1  -2  12       11.59       26.68      5.31 o 
   0  -2  12       46.43       67.79      6.61 o 
   1  -2  12     4368.56     4492.71     46.69 o 
   2  -2  12        2.07       28.12      5.84 o 
   3  -2  12     2378.78     2359.78     96.21 o 
   4  -2  12     2467.41     2478.05     50.95 o 
   5  -2  12       11.09       24.11      7.97 o 
   6  -2  12     1174.45     1087.58     29.64 o 
   7  -2  12      681.80      700.59     25.31 o 
   8  -2  12       29.26        2.72      8.56 o 
   9  -2  12      323.73      331.51     20.73 o 
  10  -2  12       21.42       23.42     16.17 o 
  -9  -1  12       83.75       95.15     14.06 o 
  -8  -1  12      475.84      471.94     24.55 o 
  -7  -1  12      586.90      562.90     48.26 o 
  -6  -1  12      290.10      319.82     19.02 o 
  -5  -1  12     2270.10     2243.18     45.20 o 
  -4  -1  12      866.17      859.31     64.63 o 
  -3  -1  12     4049.46     4108.46     46.92 o 
  -2  -1  12     4794.16     4745.18     70.21 o 
  -1  -1  12       59.35       85.43     11.52 o 
   0  -1  12     1902.34     1918.15     26.48 o 
   1  -1  12     1927.28     1876.57     30.45 o 
   2  -1  12     1368.32     1493.00     36.24 o 
   3  -1  12      177.16      201.42      8.44 o 
   4  -1  12       34.75       51.77     12.07 o 
   5  -1  12      700.95      741.38     28.98 o 
   6  -1  12     2235.94     2019.74     40.50 o 
   7  -1  12      260.10      316.28     17.91 o 
   8  -1  12      444.17      385.80     29.89 o 
   9  -1  12     1130.25     1142.55     39.51 o 
  10  -1  12       29.36       17.97     10.57 o 
  -9   0  12      176.36      217.71     19.93 o 
  -8   0  12       58.41       39.26     22.48 o 
  -7   0  12      118.69      106.06     13.93 o 
  -6   0  12      482.53      550.33     23.61 o 
  -5   0  12     1462.91     1436.30     35.47 o 
  -4   0  12     1112.63      999.12     46.25 o 
  -3   0  12       59.11       64.13      9.26 o 
  -2   0  12    10970.09    10823.26    130.33 o 
  -1   0  12      386.32      342.28     11.94 o 
   0   0  12     1434.70     1436.36     22.32 o 
   1   0  12     7851.99     7476.73     68.22 o 
   2   0  12     6640.90     6511.13     60.08 o 
   3   0  12      260.37      262.01     14.06 o 
   4   0  12     6093.85     5777.66     80.40 o 
   5   0  12      608.19      598.74     46.73 o 
   6   0  12        2.78       12.53      7.72 o 
   7   0  12        5.74        6.21      7.78 o 
   8   0  12      305.08      317.51     23.66 o 
   9   0  12      265.84      323.98     27.05 o 
  10   0  12      174.69      128.79     21.37 o 
  11   0  12        2.00       -4.50     14.91 o 
  -8   1  12       33.43       33.30     12.10 o 
  -7   1  12        1.89        5.62      9.39 o 
  -6   1  12     2412.81     2438.40     64.27 o 
  -5   1  12      244.35      277.03     17.57 o 
  -4   1  12        1.27        5.15      5.28 o 
  -3   1  12     2092.23     1997.64     30.60 o 
  -2   1  12      650.79      652.42     16.65 o 
  -1   1  12      645.51      687.60     18.74 o 
   0   1  12      357.83      361.95     11.62 o 
   1   1  12     2725.40     2632.21     31.81 o 
   2   1  12        0.19       39.36      4.74 o 
   3   1  12      698.02      755.61     21.62 o 
   4   1  12      989.11      934.02     24.56 o 
   5   1  12      663.59      816.68     23.91 o 
   6   1  12     3453.90     3485.53     85.02 o 
   7   1  12       58.23       82.10     10.73 o 
   8   1  12        1.58       14.47      8.81 o 
   9   1  12      829.81      777.12     27.69 o 
  10   1  12       99.64       79.50     19.01 o 
  11   1  12        5.20       21.29     15.62 o 
  -8   2  12        9.09       15.22     11.89 o 
  -7   2  12        7.55       12.41     10.25 o 
  -6   2  12      383.91      374.02     21.57 o 
  -5   2  12      942.85      861.51     28.38 o 
  -4   2  12       95.88       94.73      9.00 o 
  -3   2  12     1032.71      911.34     20.57 o 
  -2   2  12     3938.20     3736.41     44.78 o 
  -1   2  12     3303.22     3233.31     39.33 o 
   0   2  12     2342.24     2120.16     29.08 o 
   1   2  12       17.51       34.64     15.58 o 
   2   2  12     7878.54     7638.24     69.55 o 
   3   2  12      132.72      183.73     15.50 o 
   4   2  12       49.69       98.35     10.26 o 
   5   2  12     3273.07     3140.59     55.76 o 
   6   2  12      631.67      677.56     22.80 o 
   7   2  12       30.07       35.15     20.90 o 
   8   2  12      564.05      580.44     23.34 o 
   9   2  12      889.77      848.40     43.34 o 
  10   2  12        0.54       -5.21     12.30 o 
  11   2  12       23.44       31.47     16.25 o 
  -8   3  12        4.87        9.55     12.31 o 
  -7   3  12       15.45       14.67     10.10 o 
  -6   3  12      588.22      543.35     25.04 o 
  -5   3  12       21.98        8.08     10.25 o 
  -4   3  12      295.93      286.48     13.64 o 
  -3   3  12        5.62        6.82      6.44 o 
  -2   3  12     2143.59     2169.49     32.84 o 
  -1   3  12      751.10      714.64     17.52 o 
   0   3  12     1940.58     1664.71     25.90 o 
   1   3  12     1563.01     1501.80     23.75 o 
   2   3  12     5364.43     5264.08     53.00 o 
   3   3  12     5820.36     5571.16     54.49 o 
   4   3  12     2517.33     2543.43     30.58 o 
   5   3  12     3680.62     3398.45    127.96 o 
   6   3  12     1876.76     1833.23     37.39 o 
   7   3  12       94.93       93.94     10.74 o 
   8   3  12     1086.40     1078.24     41.25 o 
   9   3  12      143.98      172.06     16.72 o 
  10   3  12       63.82       45.58     17.27 o 
  11   3  12       13.15      -16.40     13.64 o 
  -7   4  12       34.37       33.65     12.58 o 
  -6   4  12      661.93      670.88     27.39 o 
  -5   4  12       96.36      108.58     10.80 o 
  -4   4  12        9.09        4.50      6.34 o 
  -3   4  12      803.85      849.26     21.90 o 
  -2   4  12       49.25       50.67      7.99 o 
  -1   4  12      333.27      317.59     12.93 o 
   0   4  12      380.54      392.52     13.71 o 
   1   4  12       96.50       82.62     12.35 o 
   2   4  12      130.39      182.29      9.66 o 
   3   4  12     6243.90     6291.62     61.57 o 
   4   4  12     2203.99     2114.27     33.91 o 
   5   4  12      670.50      730.36     22.73 o 
   6   4  12     6349.60     6009.08     83.00 o 
   7   4  12       52.28       48.43      9.47 o 
   8   4  12      230.10      282.74     17.55 o 
   9   4  12     2030.50     2006.23     67.19 o 
  10   4  12       86.22       68.30     19.72 o 
  11   4  12       51.23       47.56     19.48 o 
  12   4  12       94.82      121.85     26.66 o 
  -7   5  12        2.98       10.71     11.90 o 
  -6   5  12        2.79       18.57     11.92 o 
  -5   5  12       98.05       91.15     11.01 o 
  -4   5  12       11.74       12.48      7.27 o 
  -3   5  12      463.32      436.30     17.10 o 
  -2   5  12      328.18      281.30     13.49 o 
  -1   5  12     1892.59     1804.90     30.50 o 
   0   5  12     1308.79     1179.82     23.27 o 
   1   5  12      575.35      581.49     16.39 o 
   2   5  12     3632.33     3402.42     41.45 o 
   3   5  12        5.01        6.10      5.06 o 
   4   5  12       29.42       33.83      5.95 o 
   5   5  12     1945.83     1804.38     33.84 o 
   6   5  12     1194.57     1278.29     31.93 o 
   7   5  12      359.87      274.90     25.67 o 
   8   5  12       70.89       75.24     11.44 o 
   9   5  12     1723.39     1761.04     63.33 o 
  10   5  12      130.46      112.14     22.79 o 
  11   5  12       70.06       41.88     18.14 o 
  -6   6  12      352.65      393.37     49.57 o 
  -5   6  12        3.61       13.31      8.86 o 
  -4   6  12       50.23       78.58     19.25 o 
  -3   6  12      174.15      156.18     12.14 o 
  -2   6  12       17.84       16.84      7.23 o 
  -1   6  12      467.98      449.23     16.41 o 
   0   6  12      116.00      119.39      9.44 o 
   1   6  12       65.38       70.73      8.00 o 
   2   6  12     2546.63     2489.62     35.36 o 
   3   6  12     1695.07     1589.49     38.54 o 
   4   6  12       46.51       39.43      6.35 o 
   5   6  12     2986.33     2867.81     43.31 o 
   6   6  12      824.10      793.75     25.88 o 
   7   6  12      401.01      359.47     18.46 o 
   8   6  12      484.21      567.30     22.97 o 
   9   6  12       12.98       17.35     15.69 o 
  10   6  12      510.88      487.38     36.28 o 
  11   6  12        2.96       19.01     18.06 o 
  -5   7  12       92.22       94.68     14.78 o 
  -4   7  12      121.64      153.80     15.72 o 
  -3   7  12      437.69      422.69     61.20 o 
  -2   7  12       56.84       41.21      8.73 o 
  -1   7  12      257.38      250.09     13.35 o 
   0   7  12      302.46      312.16     14.43 o 
   1   7  12        3.95        5.87      7.45 o 
   2   7  12       10.18       24.24      6.71 o 
   3   7  12      219.21      237.03     11.91 o 
   4   7  12        1.89       -4.27      5.22 o 
   5   7  12      128.15      160.74     10.48 o 
   6   7  12     1587.93     1582.30     36.88 o 
   7   7  12      120.58      117.49     13.14 o 
   8   7  12      248.08      319.95     27.92 o 
   9   7  12      530.07      561.12     38.64 o 
  10   7  12      303.79      270.90     30.76 o 
  11   7  12      155.65      179.97     27.60 o 
  -4   8  12        4.95        2.34     10.59 o 
  -3   8  12       13.86       21.63     11.16 o 
  -2   8  12        3.92        1.25      9.09 o 
  -1   8  12      483.33      477.47     22.27 o 
   0   8  12      277.28      265.86     17.08 o 
   1   8  12       13.59        9.08      8.25 o 
   2   8  12     1011.39     1033.83     23.79 o 
   3   8  12       74.26       48.55     15.33 o 
   4   8  12       48.77       69.89      8.42 o 
   5   8  12      316.36      347.24     14.78 o 
   6   8  12       66.00       80.84      9.20 o 
   7   8  12        7.47        3.48      9.74 o 
   8   8  12       10.46        4.73     14.20 o 
   9   8  12      257.78      269.79     29.42 o 
  10   8  12        5.82      -11.04     15.69 o 
  11   8  12      203.92      201.66     29.26 o 
  -3   9  12      144.22      124.29     16.75 o 
  -2   9  12       83.75      109.30     15.64 o 
  -1   9  12       11.20       17.23     11.67 o 
   0   9  12        2.12        1.97      8.36 o 
   1   9  12        1.50       -6.29      7.63 o 
   2   9  12      307.19      358.36     19.95 o 
   3   9  12       29.68       21.06      9.55 o 
   4   9  12      233.56      187.02     17.23 o 
   5   9  12     1256.66     1411.00     28.69 o 
   6   9  12      624.45      543.92     23.90 o 
   7   9  12       87.39       71.73     28.31 o 
   8   9  12      239.31      255.52     26.58 o 
   9   9  12        0.85        9.78     15.30 o 
  10   9  12      211.78      252.76     30.44 o 
  -2  10  12       19.90        2.99     16.21 o 
  -1  10  12      416.20      448.61     25.29 o 
   0  10  12       88.92       78.42     30.72 o 
   1  10  12       96.63      103.32     16.60 o 
   2  10  12      351.19      328.21     23.62 o 
   3  10  12       31.82       18.97      9.46 o 
   4  10  12      143.61      129.50     14.70 o 
   5  10  12      128.24      174.87     15.83 o 
   6  10  12      200.98      245.62     23.90 o 
   0  11  12      336.29      331.56     23.46 o 
   1  11  12        1.60        0.61     19.99 o 
   2  11  12      791.22      896.14     33.43 o 
   3  11  12      141.38      169.59     19.09 o 
   4  11  12      132.03      151.92     31.74 o 
   5  11  12      512.53      512.55     24.82 o 
   6  11  12       22.47       17.26     11.01 o 
  -5  -9  13        0.81        4.02     15.77 o 
  -4  -9  13       72.49       88.72     20.50 o 
  -3  -9  13      639.39      701.34     40.93 o 
  -2  -9  13      384.90      429.42     33.52 o 
   0  -9  13      512.79      545.44     26.02 o 
   1  -9  13      242.05      279.10     31.70 o 
   2  -9  13      565.37      554.34     40.22 o 
  -6  -8  13       45.50       70.74     19.79 o 
  -5  -8  13      396.99      421.92     33.28 o 
  -4  -8  13      550.13      545.74     35.80 o 
  -3  -8  13        0.01       -7.73     12.78 o 
  -2  -8  13      292.87      340.54     28.55 o 
  -1  -8  13       57.57       68.86     12.56 o 
   0  -8  13      545.44      576.16     24.98 o 
   1  -8  13       72.33       76.26     20.66 o 
   2  -8  13      574.74      565.06     40.14 o 
   3  -8  13      135.53      156.39     26.03 o 
   4  -8  13      128.13      130.60     26.58 o 
  -7  -7  13       41.96       41.96     18.06 o 
  -6  -7  13       20.16       11.67     14.20 o 
  -5  -7  13      793.60      735.72     39.98 o 
  -4  -7  13      306.97      288.17     26.81 o 
  -3  -7  13      194.85      188.64     21.92 o 
  -2  -7  13     2378.49     2357.65     65.14 o 
  -1  -7  13      877.49      905.47     47.24 o 
   0  -7  13        2.47        8.35     15.50 o 
   1  -7  13     3269.98     3121.20     55.47 o 
   2  -7  13       26.60       29.42     15.93 o 
   3  -7  13        8.64        1.18     13.41 o 
   4  -7  13       41.22       14.27     17.27 o 
   5  -7  13      563.97      590.38     41.40 o 
   6  -7  13      140.25      141.56     25.00 o 
  -8  -6  13        0.72       -4.72     10.90 o 
  -7  -6  13      396.87      435.57     33.44 o 
  -6  -6  13      207.43      219.48     25.24 o 
  -5  -6  13      181.85      163.72     21.37 o 
  -4  -6  13        1.92       31.62     14.51 o 
  -3  -6  13      356.38      326.50     25.71 o 
  -2  -6  13      344.99      365.46     25.71 o 
  -1  -6  13      164.09      181.96     14.00 o 
   0  -6  13      717.26      736.59     24.34 o 
   1  -6  13      814.77      904.57     39.83 o 
   2  -6  13     2369.35     2248.89     68.53 o 
   3  -6  13        1.21        5.91     12.46 o 
   4  -6  13     1165.43     1067.74     49.61 o 
   5  -6  13      467.42      454.42     37.30 o 
   6  -6  13      183.47      200.08     28.15 o 
   7  -6  13      167.41      135.73     26.26 o 
  -8  -5  13        0.90        2.06     10.91 o 
  -7  -5  13      235.47      280.35     20.41 o 
  -6  -5  13        6.12       13.31     10.49 o 
  -5  -5  13      301.72      299.46     18.66 o 
  -4  -5  13       68.86       60.30     17.63 o 
  -3  -5  13        9.70        4.76      8.03 o 
  -2  -5  13     1436.95     1403.46     31.28 o 
  -1  -5  13        1.46        6.60      7.11 o 
   0  -5  13       76.94      100.39     17.51 o 
   1  -5  13     1669.26     1611.57     34.59 o 
   2  -5  13      642.73      722.00     37.78 o 
   3  -5  13       74.91       54.65     15.93 o 
   4  -5  13      852.14      860.49     43.22 o 
   5  -5  13     1985.46     2025.31     68.14 o 
   6  -5  13      108.40      123.11     22.71 o 
   7  -5  13      279.25      307.96     31.94 o 
   8  -5  13      500.68      468.22     39.83 o 
  -8  -4  13       60.01       56.42     13.86 o 
  -7  -4  13      267.25      237.03     18.79 o 
  -6  -4  13       83.00       59.48     12.36 o 
  -5  -4  13      833.96      803.79     76.34 o 
  -4  -4  13       12.94       27.23      9.57 o 
  -3  -4  13      553.36      507.67     20.48 o 
  -2  -4  13     2299.41     2372.68     35.24 o 
  -1  -4  13       20.29       18.60      6.20 o 
   0  -4  13       82.76       81.19     13.41 o 
   1  -4  13     2004.78     2060.81     36.83 o 
   2  -4  13      127.38      122.01     10.48 o 
   3  -4  13        5.42       12.85     10.96 o 
   4  -4  13      335.62      323.03     26.50 o 
   5  -4  13      922.01      913.56     43.14 o 
   6  -4  13      199.27      149.92     23.03 o 
   7  -4  13        0.31       -3.31     14.43 o 
   8  -4  13      627.49      608.04     41.25 o 
   9  -4  13       14.26        9.62     18.38 o 
  -9  -3  13      163.54      161.34     19.05 o 
  -8  -3  13      421.46      447.27     24.75 o 
  -7  -3  13      628.31      621.58     26.89 o 
  -6  -3  13      160.93      155.09     15.08 o 
  -5  -3  13        1.24       -1.07     11.63 o 
  -4  -3  13      416.28      454.69     20.30 o 
  -3  -3  13      534.61      520.55     20.50 o 
  -2  -3  13       29.46       41.11      6.83 o 
  -1  -3  13        2.86       23.37      8.99 o 
   0  -3  13        8.70       16.31      5.47 o 
   1  -3  13     1930.32     2014.73     28.73 o 
   2  -3  13     1102.33     1108.51     28.87 o 
   3  -3  13      916.64      934.62     25.48 o 
   4  -3  13     1269.54     1461.50     52.80 o 
   5  -3  13        6.84        2.76     10.88 o 
   6  -3  13     1772.59     1634.78     57.73 o 
   7  -3  13      159.84      181.23     23.19 o 
   8  -3  13       21.89       33.75     17.19 o 
   9  -3  13      615.04      645.03     42.43 o 
  -9  -2  13       19.01       46.70     15.22 o 
  -8  -2  13      324.73      317.79     21.65 o 
  -7  -2  13      413.89      354.85     25.59 o 
  -6  -2  13      120.85      112.41     13.96 o 
  -5  -2  13     1168.07     1241.71     33.67 o 
  -4  -2  13      541.72      605.56     23.06 o 
  -3  -2  13      542.41      633.93     16.73 o 
  -2  -2  13     5360.98     5346.30     75.25 o 
  -1  -2  13        4.70       11.20      8.46 o 
   0  -2  13       73.51       87.76      7.18 o 
   1  -2  13     1489.80     1533.10     23.94 o 
   2  -2  13     2093.65     2159.78     28.75 o 
   3  -2  13      806.65      770.57     22.69 o 
   4  -2  13       89.78      110.49     10.82 o 
   5  -2  13      853.74      786.28     38.01 o 
   6  -2  13     1948.94     1947.18     41.21 o 
   7  -2  13      430.63      422.17     20.78 o 
   8  -2  13      407.82      396.16     21.25 o 
   9  -2  13     1068.35     1185.17     53.00 o 
  10  -2  13      223.60      200.71     26.81 o 
  -9  -1  13      494.00      514.53     40.62 o 
  -8  -1  13        5.02       -2.70     12.46 o 
  -7  -1  13        6.49        2.94      8.89 o 
  -6  -1  13      328.32      394.40     42.27 o 
  -5  -1  13      660.65      624.00     24.15 o 
  -4  -1  13        2.74       11.62      8.49 o 
  -3  -1  13      440.09      413.98     14.47 o 
  -2  -1  13     6054.60     5662.46     58.76 o 
  -1  -1  13      228.93      237.88     10.35 o 
   0  -1  13      447.52      480.49     26.74 o 
   1  -1  13     9540.99     9271.31     82.69 o 
   2  -1  13      101.09      162.67      8.85 o 
   3  -1  13      504.96      551.00     19.49 o 
   4  -1  13      453.94      416.77     17.88 o 
   5  -1  13      502.41      479.72     19.32 o 
   6  -1  13       77.37       65.96     10.48 o 
   7  -1  13      324.88      309.27     18.09 o 
   8  -1  13      350.14      379.34     31.62 o 
   9  -1  13       38.15       66.69     12.91 o 
  10  -1  13      476.15      424.53     24.09 o 
  -8   0  13      260.83      277.25     20.89 o 
  -7   0  13      195.36      219.19     18.02 o 
  -6   0  13     1228.13     1294.11     35.82 o 
  -5   0  13      764.95      746.96     42.31 o 
  -4   0  13        9.19       18.86      8.60 o 
  -3   0  13     2848.05     2784.73     44.29 o 
  -2   0  13      320.09      377.56     14.15 o 
  -1   0  13      901.90      940.31     19.00 o 
   0   0  13      327.23      300.63     10.90 o 
   1   0  13      136.08      105.46     15.15 o 
   2   0  13      488.04      485.72     12.09 o 
   3   0  13     1280.27     1284.36     29.04 o 
   4   0  13       59.78       57.12     10.96 o 
   5   0  13      927.00      861.88     24.87 o 
   6   0  13     2081.61     2071.89     41.35 o 
   7   0  13       99.90       88.33     11.68 o 
   8   0  13       72.39       94.41     12.74 o 
   9   0  13     1023.95     1038.87     33.05 o 
  10   0  13      117.81       96.79     14.06 o 
  11   0  13        7.72       11.20     16.09 o 
  -8   1  13      262.11      204.41     18.89 o 
  -7   1  13       65.41       52.71     12.66 o 
  -6   1  13      205.47      181.82     16.85 o 
  -5   1  13     1470.06     1449.65     36.95 o 
  -4   1  13      664.85      662.85     21.84 o 
  -3   1  13     1590.19     1468.22     26.55 o 
  -2   1  13    10179.16     9886.06    119.57 o 
  -1   1  13        9.50        4.74      5.23 o 
   0   1  13      183.72      161.49      8.73 o 
   1   1  13     5842.75     5708.21     56.51 o 
   2   1  13     1466.43     1454.83     21.79 o 
   3   1  13        7.46        9.91      3.65 o 
   4   1  13      631.06      619.17     28.79 o 
   5   1  13     1985.82     1973.38     44.87 o 
   6   1  13      827.13      787.77     24.72 o 
   7   1  13      308.04      304.20     36.55 o 
   8   1  13      485.09      462.40     21.18 o 
   9   1  13      649.71      683.74     26.39 o 
  10   1  13       33.86       41.01     16.56 o 
  11   1  13       31.01       10.09     16.01 o 
  -8   2  13        0.02       -8.25     11.75 o 
  -7   2  13       18.77       16.19     17.94 o 
  -6   2  13      482.09      529.27     25.21 o 
  -5   2  13      144.96      130.03     14.66 o 
  -4   2  13      454.80      417.31     15.71 o 
  -3   2  13       80.85       69.78      8.35 o 
  -2   2  13     6665.77     6692.50     68.64 o 
  -1   2  13      688.91      669.50     16.90 o 
   0   2  13     1996.63     1868.31     27.76 o 
   1   2  13     6606.03     6023.10     59.58 o 
   2   2  13      727.95      669.38     14.90 o 
   3   2  13     4581.91     4248.25     44.16 o 
   4   2  13     1298.19     1204.08     50.04 o 
   5   2  13       34.63       50.11      9.37 o 
   6   2  13      370.90      385.26     18.32 o 
   7   2  13        0.47       -1.83      7.04 o 
   8   2  13      679.66      655.72     24.68 o 
   9   2  13      282.35      273.06     22.87 o 
  10   2  13      359.89      326.81     30.13 o 
  11   2  13        2.57       -1.89     14.43 o 
  -7   3  13        2.77        1.99      9.67 o 
  -6   3  13      983.58      979.13     33.24 o 
  -5   3  13      300.44      283.08     18.52 o 
  -4   3  13      286.89      270.37     13.93 o 
  -3   3  13     1535.76     1440.19     27.68 o 
  -2   3  13       12.56       17.90      7.05 o 
  -1   3  13      626.16      597.92     18.71 o 
   0   3  13        0.65       13.95      5.98 o 
   1   3  13       97.18      125.77      8.68 o 
   2   3  13      116.84      122.41      8.54 o 
   3   3  13     4191.19     4147.52     52.69 o 
   4   3  13     1990.40     1974.98     38.56 o 
   5   3  13      456.15      405.92     18.26 o 
   6   3  13     1930.85     1894.80     39.18 o 
   7   3  13      143.35      160.46     13.09 o 
   8   3  13       22.01       32.40      9.71 o 
   9   3  13     2425.91     2250.60     89.20 o 
  10   3  13       87.71       95.19     20.19 o 
  11   3  13       27.57       -4.42     13.72 o 
  -7   4  13        7.87        4.17     11.10 o 
  -6   4  13       33.97       25.91     12.03 o 
  -5   4  13      487.41      481.00     19.16 o 
  -4   4  13      105.34      114.65     10.84 o 
  -3   4  13     2110.52     2094.45     35.13 o 
  -2   4  13     1946.61     1862.29     31.81 o 
  -1   4  13     1929.17     1854.05     38.77 o 
   0   4  13     1595.28     1524.42     26.27 o 
   1   4  13     2484.06     2347.34     43.49 o 
   2   4  13     4635.38     4299.27     47.84 o 
   3   4  13      530.78      561.93     14.72 o 
   4   4  13        8.91       15.69      5.11 o 
   5   4  13     1961.58     1700.16     54.18 o 
   6   4  13      448.97      489.99     26.30 o 
   7   4  13      261.37      271.62     16.91 o 
   8   4  13      356.98      410.34     21.00 o 
   9   4  13     1198.04     1195.19     51.50 o 
  10   4  13      484.99      490.14     36.99 o 
  11   4  13        5.77       -7.33     14.83 o 
  -6   5  13      226.58      276.86     21.10 o 
  -5   5  13        0.54        7.50      8.03 o 
  -4   5  13        0.31       -5.08     11.20 o 
  -3   5  13       18.44       20.03      7.79 o 
  -2   5  13     1198.77     1036.78     24.44 o 
  -1   5  13      518.10      513.15     17.05 o 
   0   5  13      667.76      635.07     18.01 o 
   1   5  13      444.59      457.66     15.35 o 
   2   5  13     2196.67     2100.84     31.10 o 
   3   5  13     5122.56     5324.68     56.49 o 
   4   5  13     1438.25     1316.66     23.34 o 
   5   5  13      780.51      779.24     24.89 o 
   6   5  13     3642.04     3448.49     57.08 o 
   7   5  13        0.20       23.26      9.00 o 
   8   5  13      287.88      351.67     19.46 o 
   9   5  13      254.50      251.26     26.81 o 
  10   5  13      357.31      319.08     31.55 o 
  11   5  13        3.47        7.49     15.77 o 
  -6   6  13      133.77      145.82     17.84 o 
  -5   6  13      125.22      140.44     13.28 o 
  -4   6  13       23.01       30.88      9.05 o 
  -3   6  13      360.54      400.52     17.43 o 
  -2   6  13       26.98       35.69      8.30 o 
  -1   6  13      667.85      632.01     19.32 o 
   0   6  13       17.89        6.54      6.53 o 
   1   6  13       61.14       75.40     14.61 o 
   2   6  13      135.50      135.68     10.01 o 
   3   6  13     1867.79     1941.69     31.76 o 
   4   6  13      397.71      380.42     14.05 o 
   5   6  13      150.96      172.93     16.43 o 
   6   6  13     3283.41     3129.03     73.90 o 
   7   6  13      402.51      403.08     58.40 o 
   8   6  13      234.35      310.58     18.79 o 
   9   6  13     2572.14     2620.82     79.89 o 
  10   6  13       25.11        1.97     14.59 o 
  11   6  13       92.74       73.34     22.16 o 
  -5   7  13       30.56       14.28     11.45 o 
  -4   7  13       10.06        2.15      8.95 o 
  -3   7  13       31.45       17.79      8.53 o 
  -2   7  13      158.45      122.36     13.54 o 
  -1   7  13      588.34      564.12     19.52 o 
   0   7  13      507.58      526.20     25.68 o 
   1   7  13      160.87      168.38     11.31 o 
   2   7  13      303.77      339.84     18.09 o 
   3   7  13       28.69       54.30      8.09 o 
   4   7  13       61.92       58.20      9.55 o 
   5   7  13      941.21      952.61     21.98 o 
   6   7  13        2.44        4.06      9.31 o 
   7   7  13      324.83      305.20     21.49 o 
   8   7  13       24.67       -6.86     12.93 o 
   9   7  13      992.54     1010.72     49.92 o 
  10   7  13      332.12      294.01     31.55 o 
  11   7  13       99.29       81.39     23.34 o 
  -4   8  13       97.32       73.73     14.00 o 
  -3   8  13      397.63      432.71     23.68 o 
  -2   8  13       20.09       14.49     13.76 o 
  -1   8  13        2.41        7.58     11.04 o 
   0   8  13       38.81       25.42     11.47 o 
   1   8  13      294.92      294.53     16.87 o 
   2   8  13       52.97      104.06      9.93 o 
   3   8  13      409.19      376.06     15.56 o 
   4   8  13       42.98       25.91      9.15 o 
   5   8  13      418.37      482.61     26.66 o 
   6   8  13      628.22      593.25     27.96 o 
   7   8  13       34.79       59.08     12.54 o 
   8   8  13      223.61      230.20     25.71 o 
   9   8  13       78.64       78.08     19.87 o 
  10   8  13      477.18      521.53     40.06 o 
  -3   9  13      333.81      381.85     43.73 o 
  -2   9  13       44.12       54.50     18.22 o 
  -1   9  13      332.53      380.00     22.20 o 
   0   9  13      229.86      207.01     17.25 o 
   1   9  13        5.28        2.68      8.68 o 
   2   9  13      289.18      302.96     18.89 o 
   3   9  13       34.90       35.07     10.03 o 
   4   9  13        7.62        0.30      8.07 o 
   5   9  13        3.07       25.23      8.08 o 
   6   9  13      159.19      233.99     17.90 o 
   7   9  13        1.39       -2.84      9.23 o 
   8   9  13       65.73       85.17     19.56 o 
   9   9  13      342.62      407.33     35.02 o 
  10   9  13      124.65      132.41     25.24 o 
  -1  10  13      138.53      154.89     19.95 o 
   0  10  13      101.12      103.75     15.39 o 
   1  10  13        7.96        0.95     10.84 o 
   2  10  13      370.88      369.64     21.61 o 
   3  10  13      123.79      124.66     24.68 o 
   4  10  13       70.54       51.65     11.91 o 
   5  10  13      246.62      270.77     18.66 o 
   6  10  13       43.58       15.96     10.50 o 
   9  10  13       68.47       99.68     22.56 o 
   1  11  13       32.34       42.66     13.47 o 
   2  11  13        0.56       -1.11     10.14 o 
   3  11  13       29.15       18.96     13.72 o 
   4  11  13       51.25       26.65     11.77 o 
   5  11  13      139.40      179.29     17.32 o 
   6  11  13       82.09       92.66     14.28 o 
  -4  -9  14      250.97      281.23     30.44 o 
  -3  -9  14        1.01        2.29     16.48 o 
  -2  -9  14       91.77       82.81     19.79 o 
  -1  -9  14      127.93      156.23     23.82 o 
   0  -9  14      143.09      155.76     25.87 o 
   1  -9  14       71.97       71.06     23.34 o 
  -5  -8  14      321.24      296.69     29.57 o 
  -4  -8  14      397.89      350.79     30.52 o 
  -3  -8  14      448.71      433.75     32.33 o 
  -2  -8  14      610.75      622.79     36.91 o 
  -1  -8  14      404.71      403.55     30.28 o 
   0  -8  14       66.43       81.18     23.86 o 
   1  -8  14      696.29      741.64     44.16 o 
   2  -8  14       98.36       82.02     22.24 o 
   3  -8  14        3.17        9.15     16.56 o 
   4  -8  14      176.31      230.99     31.23 o 
  -6  -7  14      111.03      122.00     22.56 o 
  -5  -7  14        4.61        2.76     14.27 o 
  -4  -7  14       16.74       15.85     13.64 o 
  -3  -7  14      290.28      323.90     27.29 o 
  -2  -7  14       47.18       58.44     16.88 o 
  -1  -7  14     1188.29     1246.38     33.90 o 
   0  -7  14      984.42     1043.24     30.89 o 
   1  -7  14      304.07      368.06     32.57 o 
   2  -7  14     1588.02     1641.16     62.70 o 
   3  -7  14      169.19      145.90     23.66 o 
   4  -7  14      127.26      128.31     25.08 o 
   5  -7  14      579.51      535.96     42.67 o 
  -7  -6  14      307.99      316.01     30.44 o 
  -6  -6  14      149.58      116.64     21.69 o 
  -5  -6  14     1159.72     1196.84     48.42 o 
  -4  -6  14      307.06      303.08     26.34 o 
  -3  -6  14       74.50       74.76     17.27 o 
  -2  -6  14      594.18      574.92     30.91 o 
  -1  -6  14       55.75       38.47      9.80 o 
   0  -6  14      227.89      206.68     16.52 o 
   1  -6  14     1348.03     1361.96     33.87 o 
   2  -6  14      747.51      731.94     41.32 o 
   3  -6  14      328.40      303.71     29.10 o 
   4  -6  14       24.67       38.17     18.30 o 
   5  -6  14     1385.39     1431.39     60.57 o 
   6  -6  14       86.94       50.87     19.79 o 
  -8  -5  14        3.18       -7.31     10.47 o 
  -7  -5  14       94.50       75.84     14.60 o 
  -6  -5  14      215.09      197.58     17.55 o 
  -5  -5  14     1314.48     1242.54     35.17 o 
  -4  -5  14      479.00      476.27     21.76 o 
  -3  -5  14      356.21      393.45     26.89 o 
  -2  -5  14     1352.20     1374.84     45.50 o 
  -1  -5  14       57.07       79.80     16.17 o 
   0  -5  14       44.98       50.10     17.98 o 
   1  -5  14     2832.54     2860.47     48.50 o 
   2  -5  14      442.76      502.92     32.18 o 
   3  -5  14      429.72      393.93     29.34 o 
   4  -5  14     1240.06     1216.80     52.37 o 
   5  -5  14      145.11      173.97     25.00 o 
   6  -5  14      296.37      300.63     31.23 o 
   7  -5  14        0.09        1.74     16.09 o 
  -8  -4  14       61.04       65.90     14.51 o 
  -7  -4  14      803.62      840.82     51.10 o 
  -6  -4  14        0.87       -1.23      9.18 o 
  -5  -4  14       22.45       19.40     10.00 o 
  -4  -4  14       24.03       20.25     10.88 o 
  -3  -4  14        9.91       18.04      9.54 o 
  -2  -4  14      272.88      280.27     16.83 o 
  -1  -4  14      682.15      768.15     26.89 o 
   0  -4  14       89.38       82.61      8.63 o 
   1  -4  14      730.28      772.51     22.69 o 
   2  -4  14     2194.55     2114.19     62.38 o 
   3  -4  14       21.32       29.57     13.96 o 
   4  -4  14     1087.05     1123.82     46.53 o 
   5  -4  14     1121.30     1102.05     48.42 o 
   6  -4  14      814.73      692.11     40.06 o 
   7  -4  14      383.64      400.00     32.57 o 
   8  -4  14      110.82      122.40     24.92 o 
  -8  -3  14       98.64       96.64     15.96 o 
  -7  -3  14      182.89      161.86     22.40 o 
  -6  -3  14       39.30       34.83     15.69 o 
  -5  -3  14     1209.42     1175.85     33.73 o 
  -4  -3  14      432.79      458.63     21.25 o 
  -3  -3  14      180.13      207.16     14.46 o 
  -2  -3  14     2306.42     2408.51     34.80 o 
  -1  -3  14       39.78       49.36      7.05 o 
   0  -3  14      130.13      114.68      8.98 o 
   1  -3  14      347.99      318.32     16.70 o 
   2  -3  14     1601.53     1694.50     53.59 o 
   3  -3  14      114.78       84.38     10.44 o 
   4  -3  14       37.10       21.41      8.64 o 
   5  -3  14     2109.15     2015.45     63.56 o 
   6  -3  14      278.34      296.69     27.13 o 
   7  -3  14      586.48      558.12     37.07 o 
   8  -3  14      882.79      968.69     49.21 o 
   9  -3  14      264.34      234.46     29.50 o 
  -8  -2  14       61.93       45.43     13.74 o 
  -7  -2  14      136.75      168.09     16.96 o 
  -6  -2  14      389.40      397.05     22.08 o 
  -5  -2  14      636.64      558.01     23.73 o 
  -4  -2  14        6.69       -2.50      8.45 o 
  -3  -2  14      223.91      233.39     14.95 o 
  -2  -2  14     2836.73     2958.50     38.96 o 
  -1  -2  14      271.34      296.75     12.22 o 
   0  -2  14      100.58      107.43      8.09 o 
   1  -2  14     3648.10     3727.21     57.01 o 
   2  -2  14      151.47      180.89      9.42 o 
   3  -2  14        1.75       25.64      7.83 o 
   4  -2  14      112.78      107.19     11.55 o 
   5  -2  14       23.99       40.49      9.23 o 
   6  -2  14      391.36      378.60     19.36 o 
   7  -2  14      123.11      106.94     20.50 o 
   8  -2  14      314.72      316.94     20.14 o 
   9  -2  14      229.92      185.41     25.71 o 
  10  -2  14      301.04      229.34     28.79 o 
  -8  -1  14      508.08      514.02     26.94 o 
  -7  -1  14      794.46      816.29     30.93 o 
  -6  -1  14      151.45      178.46     16.28 o 
  -5  -1  14      288.01      339.11     20.07 o 
  -4  -1  14        0.64        9.19      8.95 o 
  -3  -1  14       17.59       47.08      8.77 o 
  -2  -1  14      883.78      975.65     21.32 o 
  -1  -1  14      134.95      128.42     18.89 o 
   0  -1  14       44.05       65.23      6.69 o 
   1  -1  14      478.95      497.47     15.33 o 
   2  -1  14     4124.36     4227.78     45.32 o 
   3  -1  14     2865.99     3003.70     49.48 o 
   4  -1  14      710.92      681.22     22.44 o 
   5  -1  14      574.31      642.70     41.60 o 
   6  -1  14     2590.23     2608.15     49.04 o 
   7  -1  14      198.23      262.72     17.11 o 
   8  -1  14      350.80      289.10     46.17 o 
   9  -1  14      787.00      785.67     38.92 o 
  10  -1  14        9.12       15.48     16.72 o 
  -8   0  14      232.67      206.92     19.72 o 
  -7   0  14      256.92      232.36     33.08 o 
  -6   0  14      291.95      276.80     19.45 o 
  -5   0  14     3011.20     2928.82     54.98 o 
  -4   0  14       17.46       15.09      8.48 o 
  -3   0  14        1.72        6.93      6.03 o 
  -2   0  14     6379.08     6505.46     66.87 o 
  -1   0  14      201.04      220.11     10.65 o 
   0   0  14        9.39        7.29      4.60 o 
   1   0  14     1160.71     1103.99     33.17 o 
   2   0  14     1857.79     1847.10     25.84 o 
   3   0  14        7.22        6.41      6.78 o 
   4   0  14       14.11       13.85      7.50 o 
   5   0  14      543.84      524.86     20.30 o 
   6   0  14     2369.35     2341.92     45.53 o 
   7   0  14     1325.66     1336.02     34.65 o 
   8   0  14      688.54      601.91     24.65 o 
   9   0  14      334.64      359.81     21.43 o 
  10   0  14      561.05      547.98     32.61 o 
  11   0  14        7.88       30.91     18.30 o 
  -8   1  14       66.89       98.34     44.12 o 
  -7   1  14        1.59        1.06      9.73 o 
  -6   1  14      958.18      955.24     31.83 o 
  -5   1  14      225.81      198.88     16.53 o 
  -4   1  14      300.85      250.70     23.94 o 
  -3   1  14      192.27      248.00     20.77 o 
  -2   1  14     2223.95     2157.71     32.68 o 
  -1   1  14     3518.10     3609.25     43.84 o 
   0   1  14       79.52      110.02     13.20 o 
   1   1  14     2566.00     2350.12     39.61 o 
   2   1  14      975.40      940.17     17.83 o 
   3   1  14     2315.17     2422.71     65.89 o 
   4   1  14     3655.64     3587.55     56.23 o 
   5   1  14       13.06       25.98     13.17 o 
   6   1  14      255.95      269.11     16.25 o 
   7   1  14      468.95      427.36     20.72 o 
   8   1  14        0.89       12.32      9.00 o 
   9   1  14       15.61       27.47     10.70 o 
  10   1  14      500.96      480.38     24.56 o 
  11   1  14        0.54      -19.99     13.33 o 
  -8   2  14      289.96      295.37     32.37 o 
  -7   2  14       13.79       -5.72      9.45 o 
  -6   2  14      895.10      849.06     30.58 o 
  -5   2  14     1209.75     1253.14     35.59 o 
  -4   2  14        9.25       13.04      6.66 o 
  -3   2  14     2437.18     2452.29     37.15 o 
  -2   2  14     2880.39     2784.76     38.92 o 
  -1   2  14     2339.65     2278.09     33.25 o 
   0   2  14      523.32      493.07     14.82 o 
   1   2  14      224.68      264.45     11.13 o 
   2   2  14     4026.22     4070.68     44.92 o 
   3   2  14     1055.01      950.31     17.70 o 
   4   2  14      947.75      946.71     38.60 o 
   5   2  14     1146.73     1089.22     28.95 o 
   6   2  14     2301.05     2192.65     52.76 o 
   7   2  14      197.73      235.16     39.20 o 
   8   2  14      461.12      454.02     21.47 o 
   9   2  14      861.85      795.22     29.00 o 
  10   2  14       11.38       11.67     15.54 o 
  11   2  14       18.59       46.29     19.24 o 
  -7   3  14        1.83        1.18     10.36 o 
  -6   3  14       19.73       20.67     11.19 o 
  -5   3  14      603.03      577.32     31.94 o 
  -4   3  14        7.62        1.76      6.98 o 
  -3   3  14      560.32      579.65     18.59 o 
  -2   3  14     6733.58     6414.52     68.81 o 
  -1   3  14        3.41       -1.01      5.98 o 
   0   3  14      715.43      681.08     17.34 o 
   1   3  14     3008.39     2859.52     38.22 o 
   2   3  14      934.15      873.29     18.57 o 
   3   3  14      184.74      185.31      8.96 o 
   4   3  14      570.43      526.07     20.71 o 
   5   3  14      253.18      268.21     26.85 o 
   6   3  14      174.98      204.30     14.50 o 
   7   3  14      229.73      193.82     18.18 o 
   8   3  14      701.94      698.38     36.99 o 
   9   3  14       58.82       99.68     23.07 o 
  10   3  14      310.28      321.06     31.39 o 
  11   3  14        0.73      -21.65     14.43 o 
  -7   4  14        0.25      -15.91     10.61 o 
  -6   4  14      170.48      198.16     26.93 o 
  -5   4  14        1.84        6.05     10.38 o 
  -4   4  14        6.45        5.72      7.21 o 
  -3   4  14       55.41       55.87      8.90 o 
  -2   4  14      672.90      657.10     23.48 o 
  -1   4  14      584.83      533.50     17.31 o 
   0   4  14      245.82      225.33     14.20 o 
   1   4  14     2685.50     2487.57     34.99 o 
   2   4  14        2.02       14.09      6.46 o 
   3   4  14     4470.88     4271.30     47.87 o 
   4   4  14     1231.77     1158.32     30.09 o 
   5   4  14       14.38       25.73      8.68 o 
   6   4  14     1416.79     1383.99     34.32 o 
   7   4  14        5.79       11.63      9.17 o 
   8   4  14        1.15       14.43      9.55 o 
   9   4  14      824.65      825.01     30.13 o 
  10   4  14       71.11       45.11     17.59 o 
  11   4  14       48.79       25.87     16.80 o 
  -6   5  14      159.62      147.63     17.45 o 
  -5   5  14      175.74      203.68     15.03 o 
  -4   5  14      100.72       95.89     17.10 o 
  -3   5  14      102.60      101.11     10.67 o 
  -2   5  14      283.87      294.99     24.29 o 
  -1   5  14     1139.05     1011.51     36.32 o 
   0   5  14      422.68      405.29     15.73 o 
   1   5  14      219.98      216.15     11.77 o 
   2   5  14      816.37      754.37     18.65 o 
   3   5  14      825.32      830.28     25.32 o 
   4   5  14      177.93      166.11      9.65 o 
   5   5  14      212.81      169.94     13.86 o 
   6   5  14     2939.49     2845.54     88.05 o 
   7   5  14      259.57      229.06     28.19 o 
   8   5  14       40.87       58.32     20.94 o 
   9   5  14     1172.60     1264.04     53.79 o 
  10   5  14      292.28      292.27     30.91 o 
  11   5  14       11.86       -1.58     15.46 o 
  -5   6  14      191.95      206.51     21.70 o 
  -4   6  14       12.91        9.53      8.26 o 
  -3   6  14       11.96       19.14      8.24 o 
  -2   6  14      667.07      638.15     33.87 o 
  -1   6  14      263.13      248.04     13.79 o 
   0   6  14     1561.12     1574.25     29.67 o 
   1   6  14      480.83      492.78     16.36 o 
   2   6  14     1359.76     1341.76     26.01 o 
   3   6  14      991.32      876.16     20.62 o 
   4   6  14      116.36       98.90      9.91 o 
   5   6  14     1484.30     1539.42     36.69 o 
   6   6  14       10.92       31.70     10.69 o 
   7   6  14      437.03      500.14     22.43 o 
   8   6  14       27.00       44.04     11.43 o 
   9   6  14      283.31      329.10     30.60 o 
  10   6  14      726.92      659.30     43.14 o 
  11   6  14        0.57      -20.11     13.41 o 
  -4   7  14       20.85        3.66      9.97 o 
  -3   7  14       66.97       61.62     10.34 o 
  -2   7  14        0.00      -10.20      6.80 o 
  -1   7  14       25.05       31.67      8.11 o 
   0   7  14      419.54      436.43     16.97 o 
   1   7  14       38.03       59.67      8.44 o 
   2   7  14      218.93      276.96     17.03 o 
   3   7  14     1363.24     1302.99     33.46 o 
   4   7  14       39.50       52.28      9.79 o 
   5   7  14      965.46      958.59     29.83 o 
   6   7  14     2980.88     2760.55     52.48 o 
   7   7  14       25.00        5.39      8.91 o 
   8   7  14      411.15      391.63     21.53 o 
   9   7  14      655.05      710.96     43.53 o 
  10   7  14      182.83      185.80     27.44 o 
  11   7  14       39.97       48.03     20.27 o 
  -3   8  14      129.98      153.39     33.71 o 
  -2   8  14      163.20      205.43     17.94 o 
  -1   8  14      112.37      136.54     14.88 o 
   0   8  14      101.57       94.37     10.74 o 
   1   8  14       31.69       26.49      8.01 o 
   2   8  14       78.53       59.15      8.68 o 
   3   8  14      371.81      327.07     15.03 o 
   4   8  14      287.96      308.60     14.32 o 
   5   8  14        6.15        9.35      6.95 o 
   6   8  14     1618.13     1759.95     41.88 o 
   7   8  14      158.94      146.32     15.20 o 
   8   8  14      273.09      274.29     28.55 o 
   9   8  14     1437.09     1466.09     59.46 o 
  10   8  14       22.31       -6.86     15.93 o 
  -2   9  14       38.08       49.20     12.85 o 
  -1   9  14       62.59       61.88     12.54 o 
   0   9  14      229.40      231.51     27.25 o 
   1   9  14      137.58      142.51     17.86 o 
   2   9  14       84.35       69.59     12.74 o 
   3   9  14       45.38       52.19     11.41 o 
   4   9  14       76.35       79.40      9.74 o 
   5   9  14      172.32      194.47     13.02 o 
   6   9  14       33.78       13.48     10.70 o 
   7   9  14       10.91        9.31     10.59 o 
   8   9  14        0.06      -18.61     12.85 o 
   9   9  14       95.25      141.48     24.21 o 
  10   9  14      263.99      205.99     29.42 o 
  -1  10  14        6.14       -0.71     10.35 o 
   0  10  14       21.35       14.10     10.82 o 
   1  10  14       13.53       21.04     23.50 o 
   2  10  14       18.04        5.47     10.34 o 
   3  10  14       60.28       85.17     12.91 o 
   4  10  14       34.14       37.02     11.39 o 
   5  10  14      430.79      452.92     43.18 o 
   6  10  14      604.26      642.66     40.62 o 
   7  10  14        8.31       -3.08     14.51 o 
   9  10  14      135.05      128.31     25.55 o 
   2  11  14       90.53      117.73     16.37 o 
   3  11  14       60.35       43.04     15.42 o 
   4  11  14        0.81       -5.30      9.19 o 
   5  11  14       12.63       13.43     10.22 o 
   6  11  14      126.72      135.57     25.63 o 
  -2  -9  15        1.99       -9.86     14.83 o 
  -1  -9  15       71.03       73.50     18.93 o 
   0  -9  15      196.24      196.21     28.23 o 
  -5  -8  15      191.03      231.55     27.37 o 
  -4  -8  15       14.09       16.88     16.64 o 
  -3  -8  15      240.10      243.61     27.52 o 
  -2  -8  15       44.64       25.08     17.03 o 
  -1  -8  15      466.62      438.64     31.78 o 
   0  -8  15      440.70      454.97     35.33 o 
   1  -8  15       15.79       20.90     18.93 o 
   2  -8  15      543.42      621.06     42.11 o 
   3  -8  15      109.78      145.90     27.21 o 
  -6  -7  15      258.76      264.75     29.10 o 
  -5  -7  15      492.49      549.05     36.99 o 
  -4  -7  15      398.09      424.60     31.86 o 
  -3  -7  15      281.26      309.31     28.15 o 
  -2  -7  15      460.07      460.80     30.99 o 
  -1  -7  15       11.79        9.62     12.78 o 
   0  -7  15       66.93       96.42     13.24 o 
   1  -7  15      319.51      310.41     30.20 o 
   2  -7  15      560.70      633.04     39.98 o 
   3  -7  15      123.54      119.56     23.26 o 
   4  -7  15        1.31      -13.88     14.20 o 
   5  -7  15      744.20      742.19     47.95 o 
  -7  -6  15        1.69       13.41     16.80 o 
  -6  -6  15      548.97      487.46     34.15 o 
  -5  -6  15       46.44       68.22     17.90 o 
  -4  -6  15      540.25      504.89     32.02 o 
  -3  -6  15     1122.26     1104.49     45.11 o 
  -2  -6  15      749.15      768.22     37.30 o 
  -1  -6  15     1586.36     1671.24     37.82 o 
   0  -6  15      225.38      193.66     38.72 o 
   1  -6  15     1956.17     2050.23     65.77 o 
   2  -6  15      893.30      900.31     44.64 o 
   3  -6  15        6.09      -11.20     12.70 o 
   4  -6  15       86.90       82.18     20.82 o 
   5  -6  15        2.15      -11.28     17.27 o 
   6  -6  15      158.91      193.38     28.39 o 
  -7  -5  15      262.56      230.53     33.12 o 
  -6  -5  15        0.92        5.62     11.63 o 
  -5  -5  15       87.95       88.70     19.64 o 
  -4  -5  15      134.98      144.01     14.89 o 
  -3  -5  15      409.68      429.89     28.86 o 
  -2  -5  15       40.48       48.66     14.59 o 
  -1  -5  15     2723.02     2827.30     87.18 o 
   0  -5  15      912.14      907.16     26.55 o 
   1  -5  15        8.12       17.82     15.38 o 
   2  -5  15     5078.08     5293.37    115.38 o 
   3  -5  15      584.78      691.95     39.83 o 
   4  -5  15      320.19      378.47     32.18 o 
   5  -5  15     2245.20     2155.52     73.66 o 
   6  -5  15       22.88       35.02     18.06 o 
   7  -5  15       62.22       38.72     20.19 o 
  -8  -4  15       63.22       78.57     16.56 o 
  -7  -4  15      107.19      109.57     16.05 o 
  -6  -4  15      520.22      519.83     25.42 o 
  -5  -4  15      329.92      320.53     20.21 o 
  -4  -4  15      142.64      159.59     23.07 o 
  -3  -4  15      334.93      316.59     17.89 o 
  -2  -4  15     1082.72     1040.17     23.21 o 
  -1  -4  15      161.37      178.42     11.03 o 
   0  -4  15        8.13       17.59     10.63 o 
   1  -4  15     2758.05     2743.13     45.95 o 
   2  -4  15      286.67      308.20     26.26 o 
   3  -4  15      724.13      740.53     37.78 o 
   4  -4  15      329.24      358.44     30.28 o 
   5  -4  15     2105.03     2046.13     68.53 o 
   6  -4  15      141.43      152.52     24.92 o 
   7  -4  15      167.51      106.31     22.32 o 
   8  -4  15      787.75      840.22     49.61 o 
  -8  -3  15        4.31      -15.12     10.08 o 
  -7  -3  15      239.98      261.82     20.90 o 
  -6  -3  15      130.62      145.68     25.47 o 
  -5  -3  15       20.36       10.82     10.08 o 
  -4  -3  15        5.24        9.75      9.48 o 
  -3  -3  15      237.59      272.94     17.31 o 
  -2  -3  15     1767.24     1736.04     29.57 o 
  -1  -3  15      770.51      831.11     19.99 o 
   0  -3  15      117.93      136.21     15.76 o 
   1  -3  15     1504.24     1481.34     25.76 o 
   2  -3  15     1690.10     1672.17     36.24 o 
   3  -3  15        0.42        0.71      7.64 o 
   4  -3  15      891.98      861.01     60.29 o 
   5  -3  15      200.94      189.67     23.82 o 
   6  -3  15     1335.00     1398.66     55.44 o 
   7  -3  15        5.99       -2.05     13.56 o 
   8  -3  15      176.02      185.41     26.97 o 
   9  -3  15      370.30      340.14     34.54 o 
  -8  -2  15      164.71      151.06     18.33 o 
  -7  -2  15      406.92      397.07     29.42 o 
  -6  -2  15      110.20      141.59     16.06 o 
  -5  -2  15      593.74      730.26     27.61 o 
  -4  -2  15       88.07       77.75     12.30 o 
  -3  -2  15      146.53      117.62     13.17 o 
  -2  -2  15      195.82      209.83     11.53 o 
  -1  -2  15      372.40      393.79     17.55 o 
   0  -2  15      411.07      382.74     13.63 o 
   1  -2  15       49.82       61.38      7.16 o 
   2  -2  15     4232.30     4372.25     64.32 o 
   3  -2  15       23.39       34.85     12.70 o 
   4  -2  15        0.31       12.05      8.11 o 
   5  -2  15     3683.40     3673.09     60.52 o 
   6  -2  15      422.23      405.07     20.21 o 
   7  -2  15      357.84      401.43     32.81 o 
   8  -2  15      277.30      308.04     29.57 o 
   9  -2  15      464.71      464.12     36.51 o 
  -8  -1  15       44.12       19.59     12.44 o 
  -7  -1  15       62.18       61.92     13.45 o 
  -6  -1  15      498.97      536.84     25.06 o 
  -5  -1  15      981.43     1022.58     39.16 o 
  -4  -1  15       20.69       25.67      9.48 o 
  -3  -1  15       38.39       22.20      9.39 o 
  -2  -1  15     2404.73     2383.65     35.02 o 
  -1  -1  15      318.22      323.30     13.04 o 
   0  -1  15      113.22      120.29      8.57 o 
   1  -1  15     1697.68     1651.60     26.14 o 
   2  -1  15      249.24      272.04     15.47 o 
   3  -1  15        6.29       11.08      8.48 o 
   4  -1  15        4.39       17.26     13.17 o 
   5  -1  15      833.34      871.75     27.43 o 
   6  -1  15        6.96       17.75     13.68 o 
   7  -1  15     1010.66     1058.54     31.83 o 
   8  -1  15      861.91      832.00     29.69 o 
   9  -1  15       35.36       36.90     12.36 o 
  10  -1  15      607.65      588.26     28.22 o 
  -8   0  15      215.33      259.10     31.07 o 
  -7   0  15       55.15       73.03     27.96 o 
  -6   0  15      405.62      353.52     50.79 o 
  -5   0  15        1.71       -0.19      9.22 o 
  -4   0  15       20.10        6.26     18.14 o 
  -3   0  15       39.34       30.18      6.84 o 
  -2   0  15      319.56      312.31     23.57 o 
  -1   0  15      736.72      791.70     19.04 o 
   0   0  15       54.21       83.75      7.54 o 
   1   0  15     1970.00     1860.66     33.46 o 
   2   0  15     2502.77     2516.19     32.56 o 
   3   0  15      371.28      344.24     20.94 o 
   4   0  15      459.13      434.87     25.43 o 
   5   0  15      209.91      165.56     13.91 o 
   6   0  15      162.45      165.29     14.50 o 
   7   0  15      384.39      374.64     37.50 o 
   8   0  15       45.31       25.54     10.40 o 
   9   0  15      422.20      458.44     23.92 o 
  10   0  15      624.96      601.60     28.13 o 
  -7   1  15      417.80      437.32     33.56 o 
  -6   1  15       34.66       18.44     12.85 o 
  -5   1  15     1126.78     1175.41     34.70 o 
  -4   1  15        3.17        7.51      9.42 o 
  -3   1  15       37.11       41.83      7.73 o 
  -2   1  15      261.23      321.18     22.37 o 
  -1   1  15       34.97       29.62      6.85 o 
   0   1  15      276.40      272.47     16.10 o 
   1   1  15      383.05      397.73     13.27 o 
   2   1  15     1832.97     1706.54     25.71 o 
   3   1  15      323.02      284.66     16.17 o 
   4   1  15      405.83      426.80     23.54 o 
   5   1  15      754.12      691.35     23.64 o 
   6   1  15     4204.23     3984.79     98.42 o 
   7   1  15      256.05      254.49     17.20 o 
   8   1  15       89.35      111.37     13.25 o 
   9   1  15      948.60     1065.47     37.78 o 
  10   1  15        0.07        6.61     10.92 o 
  11   1  15       85.14       57.65     21.21 o 
  -7   2  15      270.95      218.87     20.08 o 
  -6   2  15       87.67       99.87     15.10 o 
  -5   2  15      771.17      714.94     28.64 o 
  -4   2  15       93.06       92.55     12.73 o 
  -3   2  15      144.30      161.08     15.77 o 
  -2   2  15     3378.70     3306.93     44.34 o 
  -1   2  15        1.19        6.93      7.38 o 
   0   2  15        0.37       -2.69      5.07 o 
   1   2  15     5120.39     4734.55     73.81 o 
   2   2  15       33.85       58.77      7.06 o 
   3   2  15      133.56      144.26     12.57 o 
   4   2  15      386.18      360.63     18.48 o 
   5   2  15       42.75       52.95     10.09 o 
   6   2  15      693.19      760.14     26.26 o 
   7   2  15     1303.79     1168.24     61.79 o 
   8   2  15        2.72       15.48      9.50 o 
   9   2  15      211.97      274.28     18.97 o 
  10   2  15      469.68      411.36     34.86 o 
  11   2  15       24.96       29.65     19.56 o 
  -7   3  15        7.40      -16.72     13.84 o 
  -6   3  15      253.44      259.06     19.70 o 
  -5   3  15       13.79       35.72     12.34 o 
  -4   3  15      133.77      152.74     12.19 o 
  -3   3  15       11.35       17.08      7.34 o 
  -2   3  15      993.10      949.24     23.26 o 
  -1   3  15      943.97      935.99     21.83 o 
   0   3  15      359.86      351.68     20.72 o 
   1   3  15     2253.26     2202.63     34.08 o 
   2   3  15     3237.75     3234.16     40.15 o 
   3   3  15     1424.64     1387.69     33.40 o 
   4   3  15     1456.68     1435.88     33.93 o 
   5   3  15     1766.53     1743.49     45.35 o 
   6   3  15     1613.65     1566.27     37.20 o 
   7   3  15        9.94       12.00      9.15 o 
   8   3  15       32.01       26.42      9.98 o 
   9   3  15      220.77      237.06     25.20 o 
  10   3  15      481.15      442.11     35.88 o 
  11   3  15        0.76        8.52     14.83 o 
  -6   4  15       84.18       58.33     14.34 o 
  -5   4  15      935.40     1040.03     87.74 o 
  -4   4  15      116.86      100.45     11.08 o 
  -3   4  15      439.85      426.44     20.68 o 
  -2   4  15      966.05      940.37     23.41 o 
  -1   4  15     1118.58     1071.12     24.25 o 
   0   4  15      949.50      953.74     21.95 o 
   1   4  15      288.00      299.82     17.54 o 
   2   4  15     2115.10     2101.92     46.81 o 
   3   4  15      276.49      318.00     30.87 o 
   4   4  15      621.25      611.03     25.91 o 
   5   4  15     1793.25     1653.24     48.54 o 
   6   4  15     1121.36     1104.34     31.30 o 
   7   4  15      998.65      950.19     29.62 o 
   8   4  15      118.70       87.50     12.82 o 
   9   4  15      797.27      859.21     50.55 o 
  10   4  15       74.30       71.21     20.35 o 
  11   4  15       58.39       58.04     20.98 o 
  -6   5  15        1.16       -4.78     11.79 o 
  -5   5  15      415.27      400.85     38.09 o 
  -4   5  15       16.37       -4.73     17.06 o 
  -3   5  15      331.32      304.63     15.63 o 
  -2   5  15     1328.88     1324.78     40.91 o 
  -1   5  15       51.06       55.40      8.78 o 
   0   5  15     1660.47     1590.62     29.61 o 
   1   5  15     2582.00     2528.05     70.85 o 
   2   5  15       12.07       27.74      7.61 o 
   3   5  15      950.19      882.02     20.01 o 
   4   5  15      184.31      179.87     14.69 o 
   5   5  15      202.73      204.73     15.10 o 
   6   5  15      294.15      312.52     18.80 o 
   7   5  15      179.52      205.10     16.26 o 
   8   5  15       11.79       12.89      9.45 o 
   9   5  15       22.30       35.83     13.45 o 
  10   5  15      680.97      617.82     40.85 o 
  11   5  15       15.20        3.31     16.40 o 
  -5   6  15       13.18       26.57     10.55 o 
  -4   6  15       35.07       36.23     10.01 o 
  -3   6  15       17.40       17.45     12.99 o 
  -2   6  15       99.85      107.09     11.15 o 
  -1   6  15      461.05      499.95     23.26 o 
   0   6  15      324.27      331.39     19.29 o 
   1   6  15     1597.43     1568.49     29.28 o 
   2   6  15      476.38      434.64     16.19 o 
   3   6  15     2344.61     2157.23     33.84 o 
   4   6  15      868.40      854.01     20.75 o 
   5   6  15        6.98       28.97     19.95 o 
   6   6  15     2154.38     2236.89     53.00 o 
   7   6  15      212.06      193.90     15.78 o 
   8   6  15        6.10       -0.73     11.28 o 
   9   6  15      689.47      597.24     39.75 o 
  10   6  15        2.95       14.20     17.19 o 
  11   6  15        6.03        1.58     16.32 o 
  -4   7  15       18.33       11.67     10.92 o 
  -3   7  15      112.12      114.16     12.42 o 
  -2   7  15       78.51       95.89     15.74 o 
  -1   7  15      244.28      266.32     14.90 o 
   0   7  15       97.87       95.47     10.18 o 
   1   7  15        1.05        6.18      7.05 o 
   2   7  15       94.59       73.87      9.30 o 
   3   7  15      470.53      442.94     16.31 o 
   4   7  15      343.40      359.04     19.53 o 
   5   7  15      178.48      209.33     16.59 o 
   6   7  15      410.37      504.44     23.77 o 
   7   7  15      317.42      259.55     18.97 o 
   8   7  15        0.98       -9.78      8.88 o 
   9   7  15      931.66     1081.15     51.26 o 
  10   7  15      352.03      304.49     31.55 o 
  -3   8  15       50.22       46.01     13.19 o 
  -2   8  15       23.49       20.34     10.90 o 
  -1   8  15      208.27      210.39     17.37 o 
   0   8  15      877.43      879.56     29.57 o 
   1   8  15      866.78      909.80     24.31 o 
   2   8  15       15.66       -0.45      7.30 o 
   3   8  15      379.02      382.07     16.65 o 
   4   8  15        7.68        5.47      6.92 o 
   5   8  15      456.83      504.92     23.81 o 
   6   8  15      156.63      138.02     15.28 o 
   7   8  15      290.37      339.66     20.76 o 
   8   8  15       70.76       88.88     14.07 o 
   9   8  15       15.67        6.86     16.64 o 
  10   8  15      467.48      519.32     41.25 o 
  -2   9  15       32.55       13.81     17.07 o 
  -1   9  15        0.04        7.69     10.14 o 
   0   9  15       64.72       45.47     12.33 o 
   1   9  15       69.96       71.55     12.22 o 
   2   9  15       22.46        3.52      8.74 o 
   3   9  15      978.21     1075.36     32.55 o 
   4   9  15       52.08       64.84     16.63 o 
   5   9  15      179.84      203.04     13.24 o 
   6   9  15      957.43     1018.10     40.73 o 
   7   9  15       25.92       15.40     23.34 o 
   8   9  15       69.41       97.63     21.37 o 
   9   9  15      346.81      406.23     35.73 o 
   0  10  15      130.11      131.07     16.41 o 
   1  10  15       55.13       80.28     14.20 o 
   2  10  15        3.54        7.07     10.26 o 
   3  10  15        8.27       14.28     10.38 o 
   4  10  15       47.10       33.21     10.91 o 
   5  10  15        0.02       -2.44      9.33 o 
   6  10  15      363.82      374.29     32.97 o 
   7  10  15      278.18      234.38     27.68 o 
   8  10  15       27.30      -16.25     14.12 o 
   2  11  15        2.43       -4.76      9.93 o 
   3  11  15       47.06       25.20     12.13 o 
   4  11  15        0.82       -8.14      9.62 o 
   5  11  15      116.97      129.73     15.93 o 
   6  11  15       82.56       83.60     23.26 o 
  -4  -8  16      294.16      339.04     31.78 o 
  -3  -8  16      456.28      478.86     35.49 o 
  -2  -8  16       71.75       65.14     19.01 o 
  -1  -8  16       16.34       -6.39     14.67 o 
   0  -8  16       10.87       13.17     17.59 o 
   1  -8  16      208.19      169.24     26.58 o 
   2  -8  16       26.87       19.79     20.03 o 
  -5  -7  16       16.06       51.73     18.85 o 
  -4  -7  16      244.67      277.60     27.29 o 
  -3  -7  16      896.22      927.76     44.24 o 
  -2  -7  16        1.61        0.32     13.25 o 
  -1  -7  16      470.59      423.82     29.89 o 
   0  -7  16      408.31      408.20     33.12 o 
   1  -7  16        2.17        1.03     15.93 o 
   2  -7  16      321.10      345.19     33.20 o 
   3  -7  16        5.24       10.17     15.69 o 
   4  -7  16       72.54       79.97     23.03 o 
  -6  -6  16       71.96       63.64     20.82 o 
  -5  -6  16      177.76      166.48     23.11 o 
  -4  -6  16       40.83       41.72     16.56 o 
  -3  -6  16       40.40       38.25     15.62 o 
  -2  -6  16      349.76      365.93     28.00 o 
  -1  -6  16      788.82      801.00     27.27 o 
   0  -6  16      228.12      248.13     26.26 o 
   1  -6  16        7.31       -0.47     14.43 o 
   2  -6  16     1547.71     1503.23     60.17 o 
   3  -6  16      179.61      232.65     28.08 o 
   4  -6  16       70.41       32.26     17.35 o 
   5  -6  16      697.29      712.70     46.53 o 
   6  -6  16       38.59       28.15     19.24 o 
  -7  -5  16      195.80      165.01     18.92 o 
  -6  -5  16      765.33      778.65     42.39 o 
  -5  -5  16      301.14      305.86     20.97 o 
  -4  -5  16      502.03      472.95     31.94 o 
  -3  -5  16      793.20      766.01     36.67 o 
  -2  -5  16     1208.50     1215.85     45.11 o 
  -1  -5  16       61.32       53.29     25.91 o 
   0  -5  16      265.19      272.24     16.40 o 
   1  -5  16      101.45      111.75     19.16 o 
   2  -5  16      574.06      649.05     38.25 o 
   3  -5  16      156.17      149.13     23.26 o 
   4  -5  16       86.26       50.63     19.48 o 
   5  -5  16      325.33      361.28     34.23 o 
   6  -5  16      482.02      361.04     33.99 o 
   7  -5  16        0.91        5.13     16.72 o 
  -7  -4  16        8.39       -3.60     13.92 o 
  -6  -4  16      182.99      161.62     28.59 o 
  -5  -4  16       85.77       65.11     13.24 o 
  -4  -4  16      536.92      493.62     23.19 o 
  -3  -4  16      889.69      887.37     29.01 o 
  -2  -4  16      299.23      282.04     18.10 o 
  -1  -4  16     2543.95     2401.19     36.41 o 
   0  -4  16      539.22      594.81     28.12 o 
   1  -4  16      357.42      394.72     28.71 o 
   2  -4  16     1801.18     1899.84     61.51 o 
   3  -4  16      486.78      476.89     32.57 o 
   4  -4  16      473.66      473.26     33.36 o 
   5  -4  16      569.49      545.66     38.49 o 
   6  -4  16      447.85      351.34     31.94 o 
   7  -4  16       28.39       38.41     18.06 o 
   8  -4  16        1.65        3.55     17.90 o 
  -7  -3  16      166.03      152.06     28.27 o 
  -6  -3  16      311.38      382.68     25.35 o 
  -5  -3  16      405.45      438.61     23.40 o 
  -4  -3  16       25.27       13.83     10.21 o 
  -3  -3  16        4.32        5.67      8.54 o 
  -2  -3  16      488.94      483.70     16.81 o 
  -1  -3  16     2303.46     2277.93     34.89 o 
   0  -3  16       85.68      105.66      9.30 o 
   1  -3  16      127.48      118.90      9.42 o 
   2  -3  16     6937.42     6895.37    110.53 o 
   3  -3  16       89.35       98.85     12.24 o 
   4  -3  16      260.16      271.69     26.10 o 
   5  -3  16     3693.70     3472.55     89.98 o 
   6  -3  16        7.42       10.65     14.51 o 
   7  -3  16      466.74      448.90     35.02 o 
   8  -3  16      566.85      666.88     42.98 o 
   9  -3  16      101.56       84.38     22.16 o 
  -7  -2  16        6.52       11.65     11.16 o 
  -6  -2  16      731.17      759.31     30.13 o 
  -5  -2  16      381.43      427.93     23.34 o 
  -4  -2  16      230.19      248.89     17.35 o 
  -3  -2  16      120.16      116.96     13.21 o 
  -2  -2  16     2139.46     2079.08     33.36 o 
  -1  -2  16      253.56      251.56     12.31 o 
   0  -2  16        8.45       11.08      5.87 o 
   1  -2  16      539.85      594.13     16.65 o 
   2  -2  16      473.95      464.18     20.87 o 
   3  -2  16      650.14      653.08     23.72 o 
   4  -2  16      268.21      295.79     24.96 o 
   5  -2  16      637.24      653.47     24.92 o 
   6  -2  16     1027.81     1009.24     31.09 o 
   7  -2  16      526.01      502.75     23.43 o 
   8  -2  16      900.23      741.88     42.19 o 
   9  -2  16      147.43      118.93     24.29 o 
  -7  -1  16      193.18      197.46     18.56 o 
  -6  -1  16      112.36      130.23     21.92 o 
  -5  -1  16       72.34       65.89     12.70 o 
  -4  -1  16       70.25       69.45     11.80 o 
  -3  -1  16        1.71        8.39      9.21 o 
  -2  -1  16      377.14      377.41     15.26 o 
  -1  -1  16     1791.24     1792.96     29.79 o 
   0  -1  16      179.79      168.91     16.12 o 
   1  -1  16     1071.07     1204.07     22.83 o 
   2  -1  16     2631.98     2545.29     46.70 o 
   3  -1  16      463.92      432.72     19.54 o 
   4  -1  16      436.94      473.11     20.87 o 
   5  -1  16     1752.51     1674.74     38.94 o 
   6  -1  16      845.89      861.66     52.17 o 
   7  -1  16        3.67        4.45     14.98 o 
   8  -1  16       33.88       12.36     10.51 o 
   9  -1  16      787.96      852.16     60.41 o 
  10  -1  16      128.99      161.75     21.41 o 
  -7   0  16      471.96      490.73     26.44 o 
  -6   0  16      190.59      151.30     16.62 o 
  -5   0  16      577.92      609.77     26.04 o 
  -4   0  16      219.09      265.08     17.66 o 
  -3   0  16      311.29      289.50     13.50 o 
  -2   0  16      344.91      348.70     14.51 o 
  -1   0  16      311.44      334.69     13.76 o 
   0   0  16      921.66      856.50     19.58 o 
   1   0  16        5.82       15.44      8.52 o 
   2   0  16     1626.66     1631.71     36.33 o 
   3   0  16      458.78      410.72     20.03 o 
   4   0  16      379.78      393.66     25.28 o 
   5   0  16     2207.09     2095.84     43.22 o 
   6   0  16      262.36      247.28     16.89 o 
   7   0  16      601.08      578.14     52.68 o 
   8   0  16      810.36      848.05     74.37 o 
   9   0  16      256.26      294.89     20.32 o 
  10   0  16      289.82      266.54     20.97 o 
  -7   1  16       53.75       38.39     13.53 o 
  -6   1  16      362.99      343.26     21.88 o 
  -5   1  16      427.61      416.75     23.02 o 
  -4   1  16      843.82      874.28     29.58 o 
  -3   1  16      335.26      276.35     13.87 o 
  -2   1  16     2422.62     2344.83     36.16 o 
  -1   1  16      273.37      313.57     13.79 o 
   0   1  16      356.57      332.10     13.19 o 
   1   1  16      599.06      601.35     16.37 o 
   2   1  16       20.00       31.94      6.03 o 
   3   1  16      125.84      170.77     13.74 o 
   4   1  16        1.36       14.89      8.26 o 
   5   1  16      109.75      121.57     13.04 o 
   6   1  16       47.11       50.83     11.11 o 
   7   1  16     1070.99     1049.72     31.58 o 
   8   1  16       97.69      115.82     14.05 o 
   9   1  16        5.75        8.08      9.86 o 
  10   1  16     1221.60     1205.72     38.35 o 
  -7   2  16       75.16       85.80     15.64 o 
  -6   2  16       82.84       78.71     15.01 o 
  -5   2  16       97.11      187.18     17.68 o 
  -4   2  16      251.32      246.10     44.76 o 
  -3   2  16      104.32       96.27      9.72 o 
  -2   2  16      754.24      748.65     20.93 o 
  -1   2  16     2425.45     2333.39     35.58 o 
   0   2  16       38.86       47.68      7.20 o 
   1   2  16      137.76      130.94      9.03 o 
   2   2  16     3102.78     3021.18     38.29 o 
   3   2  16      743.97      687.79     23.88 o 
   4   2  16      126.17      109.54     12.63 o 
   5   2  16     1031.87      986.45     29.34 o 
   6   2  16     2274.07     2189.42     48.23 o 
   7   2  16       80.67       61.44     11.79 o 
   8   2  16        4.23        8.52      9.17 o 
   9   2  16      196.46      172.16     16.52 o 
  10   2  16      262.02      305.71     28.82 o 
  11   2  16      103.01      112.22     23.90 o 
  -6   3  16        5.08       -3.78     15.65 o 
  -5   3  16     1115.95     1251.63     38.23 o 
  -4   3  16       44.12       54.14      9.52 o 
  -3   3  16       45.62       47.72      8.64 o 
  -2   3  16     1900.46     1969.48     60.95 o 
  -1   3  16      171.72      127.70     10.58 o 
   0   3  16       52.51       70.97      8.55 o 
   1   3  16      323.99      341.20     13.45 o 
   2   3  16     1242.36     1252.16     23.49 o 
   3   3  16       25.73       23.88     16.60 o 
   4   3  16      217.83      223.95     15.42 o 
   5   3  16     1231.75     1232.04     33.14 o 
   6   3  16      380.44      350.85     23.62 o 
   7   3  16      770.37      827.30     28.50 o 
   8   3  16       83.33      105.20     12.69 o 
   9   3  16      560.69      545.97     25.03 o 
  10   3  16      219.90      259.94     30.28 o 
  11   3  16       32.67       15.54     17.19 o 
  -6   4  16       39.43       39.34     15.38 o 
  -5   4  16      358.61      340.09     22.21 o 
  -4   4  16      376.15      382.36     17.62 o 
  -3   4  16       13.58       17.51      8.09 o 
  -2   4  16     1384.77     1363.67     31.41 o 
  -1   4  16     1129.52     1131.84     25.61 o 
   0   4  16     1139.38     1142.09     24.35 o 
   1   4  16     2645.57     2678.46     38.27 o 
   2   4  16      325.55      316.12     13.12 o 
   3   4  16      617.53      575.35     23.21 o 
   4   4  16      102.05       96.45     11.82 o 
   5   4  16        0.80        8.97      8.56 o 
   6   4  16      361.37      354.46     19.70 o 
   7   4  16      583.13      545.57     23.43 o 
   8   4  16       16.08       13.20      9.80 o 
   9   4  16       42.51       45.44     15.14 o 
  10   4  16      817.88      707.73     44.24 o 
  11   4  16        0.88      -16.40     15.22 o 
  -5   5  16       35.48       51.58     31.27 o 
  -4   5  16      160.66      120.56     12.55 o 
  -3   5  16       14.29       10.45      8.02 o 
  -2   5  16       12.64       24.91      8.06 o 
  -1   5  16      665.51      705.07     27.58 o 
   0   5  16        2.43        5.26      7.24 o 
   1   5  16      969.82      976.82     23.05 o 
   2   5  16     2146.99     2022.62     32.70 o 
   3   5  16      565.26      537.24     39.09 o 
   4   5  16     1229.63     1170.72     32.65 o 
   5   5  16      831.05      859.96     28.74 o 
   6   5  16      723.64      748.07     42.63 o 
   7   5  16       11.72       12.55      9.62 o 
   8   5  16       16.04       17.68     10.54 o 
   9   5  16      223.66      223.36     18.05 o 
  10   5  16       91.92       82.02     21.21 o 
  11   5  16       14.58      -18.53     13.56 o 
  -5   6  16      321.54      325.39     23.23 o 
  -4   6  16        0.63       -4.64      8.53 o 
  -3   6  16      221.34      248.30     17.04 o 
  -2   6  16      345.49      413.48     25.63 o 
  -1   6  16      100.27      128.62     11.95 o 
   0   6  16      605.46      612.97     19.92 o 
   1   6  16      618.65      518.73     27.54 o 
   2   6  16     1229.47     1161.49     25.31 o 
   3   6  16      301.70      300.95     13.95 o 
   4   6  16      240.60      219.00     16.44 o 
   5   6  16      581.26      581.73     23.73 o 
   6   6  16      153.74      225.29     34.46 o 
   7   6  16      276.18      251.66     18.02 o 
   8   6  16        9.51       -5.27      9.68 o 
   9   6  16      183.60      192.74     25.55 o 
  10   6  16      479.37      450.71     37.93 o 
  11   6  16        0.25        2.21     17.27 o 
  -4   7  16        0.13       -7.66      8.62 o 
  -3   7  16      173.83      168.27     14.42 o 
  -2   7  16      669.43      678.07     29.27 o 
  -1   7  16       13.17       23.14      8.52 o 
   0   7  16      527.06      507.56     24.72 o 
   1   7  16     1281.10     1253.12     29.36 o 
   2   7  16      131.08      132.89     11.13 o 
   3   7  16     1116.45     1002.63     23.97 o 
   4   7  16      249.72      263.34     18.40 o 
   5   7  16       97.80      107.76     13.75 o 
   6   7  16      717.06      589.43     24.79 o 
   7   7  16       45.14       37.18     11.70 o 
   8   7  16        0.67       -9.81      9.72 o 
   9   7  16       32.44       50.32     19.40 o 
  10   7  16      351.30      397.16     36.28 o 
  -3   8  16        0.72       20.68     11.31 o 
  -2   8  16        4.80       -6.67      9.66 o 
  -1   8  16       35.25       29.91     10.65 o 
   0   8  16      129.32      129.87     12.27 o 
   1   8  16      150.23      181.33     12.85 o 
   2   8  16      256.42      265.89     16.94 o 
   3   8  16      526.66      587.68     19.76 o 
   4   8  16      614.03      632.04     20.29 o 
   5   8  16        1.44       -9.25     16.76 o 
   6   8  16     1687.00     1795.96     43.86 o 
   7   8  16       95.65      101.00     14.81 o 
   8   8  16      180.97      149.67     16.46 o 
   9   8  16      450.55      418.85     34.78 o 
  10   8  16        3.75      -16.48     15.38 o 
  -1   9  16       12.44       16.09     10.58 o 
   0   9  16      161.52      162.63     16.66 o 
   1   9  16      103.83      131.62     15.37 o 
   2   9  16        7.29       19.81     10.06 o 
   3   9  16        1.58       12.12      8.02 o 
   4   9  16       62.86       64.90      9.73 o 
   5   9  16        2.29        0.33     10.64 o 
   6   9  16      222.91      267.01     19.74 o 
   7   9  16      274.84      268.12     20.10 o 
   8   9  16       61.75       43.22     18.61 o 
   9   9  16      246.54      273.50     30.76 o 
   0  10  16      249.01      238.61     51.10 o 
   1  10  16      112.72      134.10     16.35 o 
   2  10  16       69.94       79.46     14.21 o 
   3  10  16      402.16      436.82     23.15 o 
   4  10  16       11.20        2.27     10.21 o 
   5  10  16       72.07       49.92     18.69 o 
   6  10  16      107.44      137.46     24.84 o 
   7  10  16       94.95      129.65     24.21 o 
   8  10  16       72.26       82.41     22.48 o 
   4  11  16        4.17       10.93     11.18 o 
   5  11  16      114.99       79.26     24.45 o 
  -2  -8  17      227.52      253.15     27.37 o 
   0  -8  17       67.49       54.81     20.66 o 
   1  -8  17       20.40       -7.57     17.67 o 
  -4  -7  17       12.59       -6.31     14.67 o 
  -3  -7  17        2.42        6.70     15.30 o 
  -2  -7  17      633.28      632.33     36.67 o 
  -1  -7  17       62.17       44.87     16.17 o 
   0  -7  17       24.05       20.66     17.27 o 
   1  -7  17      210.06      240.14     27.52 o 
   2  -7  17      291.26      305.44     32.41 o 
   3  -7  17      335.74      291.40     31.78 o 
   4  -7  17       41.38       59.78     22.48 o 
  -5  -6  17        1.16       -5.60     15.46 o 
  -4  -6  17      180.55      163.01     23.19 o 
  -3  -6  17     1281.42     1203.31     49.05 o 
  -2  -6  17      139.48      165.14     21.85 o 
  -1  -6  17      486.15      505.60     31.86 o 
   0  -6  17      233.76      173.50     23.03 o 
   1  -6  17       20.35       19.40     14.91 o 
   2  -6  17       29.52       26.73     18.38 o 
   3  -6  17      172.51      183.67     26.81 o 
   4  -6  17       46.15       67.82     21.69 o 
   5  -6  17      162.26      175.16     28.55 o 
  -6  -5  17      342.87      253.96     21.10 o 
  -5  -5  17      111.81      113.56     20.74 o 
  -4  -5  17      452.07      464.67     32.57 o 
  -3  -5  17     1641.59     1655.28     55.76 o 
  -2  -5  17      276.96      254.89     23.97 o 
  -1  -5  17     1942.05     1934.74     41.23 o 
   0  -5  17      414.29      395.52     24.05 o 
   1  -5  17       32.86       22.56     15.62 o 
   2  -5  17     1987.77     2055.44     67.82 o 
   3  -5  17       52.60       45.74     17.74 o 
   4  -5  17        3.43       -7.49     12.85 o 
   5  -5  17      464.82      482.49     37.22 o 
   6  -5  17      107.37       96.85     24.29 o 
  -6  -4  17      224.85      250.75     34.23 o 
  -5  -4  17      193.58      173.97     32.33 o 
  -4  -4  17      123.16      126.13     15.13 o 
  -3  -4  17       13.14       -0.75     15.85 o 
  -2  -4  17      987.59      946.74     29.46 o 
  -1  -4  17      467.55      473.96     17.65 o 
   0  -4  17      267.90      269.58     16.30 o 
   1  -4  17      378.29      381.86     30.44 o 
   2  -4  17     3838.62     4063.16     97.48 o 
   3  -4  17     1460.41     1424.05     54.50 o 
   4  -4  17       17.82       -2.05     12.62 o 
   5  -4  17     1075.25     1041.95     50.16 o 
   6  -4  17      142.58      119.40     23.03 o 
   7  -4  17       32.15       19.95     17.43 o 
  -7  -3  17       90.19       68.15     15.56 o 
  -6  -3  17      789.49      783.01     31.55 o 
  -5  -3  17       77.71      116.63     19.56 o 
  -4  -3  17      402.26      455.01     36.28 o 
  -3  -3  17      641.01      653.55     25.69 o 
  -2  -3  17      476.88      548.76     24.29 o 
  -1  -3  17      683.10      682.34     19.78 o 
   0  -3  17       21.33       26.60      7.44 o 
   1  -3  17      521.91      496.59     22.29 o 
   2  -3  17       23.32       50.58     11.11 o 
   3  -3  17     2362.11     2189.84     45.09 o 
   4  -3  17      438.40      472.79     32.49 o 
   5  -3  17       48.89       45.11     18.69 o 
   6  -3  17      586.36      631.31     38.72 o 
   7  -3  17       23.32       13.41     16.17 o 
   8  -3  17      254.99      213.80     29.42 o 
  -7  -2  17        2.09        3.18     11.08 o 
  -6  -2  17       10.11       14.64     12.41 o 
  -5  -2  17      129.35      109.30     15.46 o 
  -4  -2  17      112.41       93.16     13.72 o 
  -3  -2  17       52.65       53.71     19.12 o 
  -2  -2  17       16.58       19.35      7.52 o 
  -1  -2  17     1822.26     1814.26     30.85 o 
   0  -2  17        6.32       11.41      6.87 o 
   1  -2  17        8.95      -11.90      7.93 o 
   2  -2  17     3166.92     3200.97     55.14 o 
   3  -2  17       71.50       49.44     10.61 o 
   4  -2  17      591.16      607.49     24.13 o 
   5  -2  17     1572.56     1607.55     39.35 o 
   6  -2  17      628.59      632.16     25.75 o 
   7  -2  17       79.49       88.41     20.66 o 
   8  -2  17       54.30       44.79     19.64 o 
   9  -2  17      437.60      495.35     39.35 o 
  -7  -1  17      107.85      126.92     23.54 o 
  -6  -1  17      322.71      329.24     29.73 o 
  -5  -1  17      267.64      259.65     19.57 o 
  -4  -1  17       93.30      111.14     13.92 o 
  -3  -1  17      108.33      116.53     13.70 o 
  -2  -1  17     1464.38     1550.55     29.24 o 
  -1  -1  17      711.19      793.14     20.59 o 
   0  -1  17        1.84        1.75      5.79 o 
   1  -1  17       16.59       14.53      5.95 o 
   2  -1  17     3131.17     3101.30     54.20 o 
   3  -1  17      407.35      468.79     23.74 o 
   4  -1  17      229.97      230.97     19.16 o 
   5  -1  17     4113.43     4020.16    149.57 o 
   6  -1  17      431.50      367.72     29.81 o 
   7  -1  17      691.02      643.87     34.35 o 
   8  -1  17      940.99     1046.34     34.49 o 
   9  -1  17        1.22        1.85     10.34 o 
  -7   0  17        7.81        4.07     11.86 o 
  -6   0  17      249.47      210.50     18.84 o 
  -5   0  17       40.37       12.98     10.93 o 
  -4   0  17       71.32      109.81     13.94 o 
  -3   0  17      515.73      542.46     28.23 o 
  -2   0  17      608.85      626.59     18.98 o 
  -1   0  17      368.21      365.79     14.74 o 
   0   0  17       21.58       50.40      9.15 o 
   1   0  17      412.50      448.25     14.71 o 
   2   0  17      592.58      701.94     35.84 o 
   3   0  17     1214.50     1359.91     34.07 o 
   4   0  17       53.53       69.37     13.37 o 
   5   0  17       15.96       14.07     16.64 o 
   6   0  17     1716.45     1590.90     64.87 o 
   7   0  17      244.66      203.77     16.06 o 
   8   0  17      710.72      743.92     52.37 o 
   9   0  17      568.88      577.92     27.16 o 
  10   0  17      638.47      698.93     30.50 o 
  -7   1  17      139.76      126.82     22.67 o 
  -6   1  17       39.44       56.16     14.31 o 
  -5   1  17      243.90      270.77     19.86 o 
  -4   1  17        7.61       11.37     10.50 o 
  -3   1  17        2.24        1.44      6.37 o 
  -2   1  17       63.33       60.11      9.99 o 
  -1   1  17     1908.97     1926.51     34.16 o 
   0   1  17      213.38      226.92     11.89 o 
   1   1  17      299.30      283.57     15.66 o 
   2   1  17     3696.38     3632.14     77.17 o 
   3   1  17     1282.81     1298.71     33.35 o 
   4   1  17      538.62      565.49     23.17 o 
   5   1  17     2025.25     1877.82     62.22 o 
   6   1  17      217.72      173.06     15.53 o 
   7   1  17       43.88       46.16     18.38 o 
   8   1  17       17.24        2.12      9.91 o 
   9   1  17      779.98      838.32     47.36 o 
  10   1  17       64.73       47.83     20.39 o 
  -6   2  17      313.88      397.92     31.74 o 
  -5   2  17     1059.89     1116.93     36.19 o 
  -4   2  17      722.54      707.29     28.19 o 
  -3   2  17      569.51      582.88     19.65 o 
  -2   2  17       95.79       88.62      9.43 o 
  -1   2  17       35.73       24.26      7.69 o 
   0   2  17      669.73      710.83     25.16 o 
   1   2  17        0.90       19.31      7.22 o 
   2   2  17       96.29      105.37      8.44 o 
   3   2  17        4.98        6.58      8.58 o 
   4   2  17       89.50      114.81     28.90 o 
   5   2  17      677.69      652.62     24.87 o 
   6   2  17      134.61      139.64     17.47 o 
   7   2  17      471.08      444.72     22.10 o 
   8   2  17       27.92       25.70     10.59 o 
   9   2  17      105.38      117.63     14.86 o 
  10   2  17      411.52      336.33     23.25 o 
  -6   3  17      121.37      142.44     43.77 o 
  -5   3  17      226.72      217.34     31.74 o 
  -4   3  17     1140.90     1121.73     35.50 o 
  -3   3  17      141.56      127.21     11.34 o 
  -2   3  17      136.23      124.28     10.92 o 
  -1   3  17      469.98      507.34     17.57 o 
   0   3  17      154.65      151.95     10.62 o 
   1   3  17      194.39      217.00     11.71 o 
   2   3  17      845.39      789.64     21.69 o 
   3   3  17      359.55      324.59     18.92 o 
   4   3  17        1.63       -2.16      8.95 o 
   5   3  17        6.40       10.23      9.12 o 
   6   3  17      701.28      719.62     26.99 o 
   7   3  17      360.25      382.87     28.63 o 
   8   3  17        6.79        7.20      9.17 o 
   9   3  17        1.93        7.49      9.50 o 
  10   3  17      746.42      807.21     34.27 o 
  11   3  17       30.47       58.12     20.66 o 
  -5   4  17      220.10      274.36     39.87 o 
  -4   4  17       68.66       62.50     10.98 o 
  -3   4  17       64.28       58.21     10.03 o 
  -2   4  17        4.36       10.06      7.21 o 
  -1   4  17      462.14      464.12     17.67 o 
   0   4  17      607.48      575.00     20.71 o 
   1   4  17      450.54      487.81     16.53 o 
   2   4  17      776.38      710.21     18.80 o 
   3   4  17      121.71      121.99     30.09 o 
   4   4  17      195.32      187.71     15.44 o 
   5   4  17      951.09      938.53     30.56 o 
   6   4  17      251.96      268.03     19.01 o 
   7   4  17       77.18       61.53     11.84 o 
   8   4  17       12.40       -6.63     10.84 o 
   9   4  17      189.25      164.15     16.59 o 
  10   4  17      255.50      257.73     30.20 o 
  11   4  17      119.58       84.07     23.97 o 
  -5   5  17      630.22      624.56     30.57 o 
  -4   5  17      179.02      214.63     15.53 o 
  -3   5  17      127.85      114.35     12.11 o 
  -2   5  17      842.35      876.66     24.44 o 
  -1   5  17       48.34       49.43     12.86 o 
   0   5  17      256.76      312.07     14.94 o 
   1   5  17      364.79      371.23     15.64 o 
   2   5  17       75.47       88.22     11.26 o 
   3   5  17       16.73       21.67      9.81 o 
   4   5  17      172.89      162.49     15.30 o 
   5   5  17      447.52      493.43     22.83 o 
   6   5  17        0.01        9.71      9.55 o 
   7   5  17      897.94      868.99     30.68 o 
   8   5  17       69.77       78.24     12.98 o 
   9   5  17      199.41      238.99     18.84 o 
  10   5  17      285.87      278.55     30.52 o 
  -4   6  17      200.75      196.65     15.39 o 
  -3   6  17        4.31       -0.47      8.05 o 
  -2   6  17      716.97      737.72     23.41 o 
  -1   6  17      164.67      183.70     13.51 o 
   0   6  17      638.12      667.19     20.87 o 
   1   6  17     1946.64     1869.12     33.82 o 
   2   6  17     1055.07     1097.12     25.43 o 
   3   6  17      905.28      855.23     21.75 o 
   4   6  17      311.83      352.48     33.87 o 
   5   6  17      182.66      154.89     14.93 o 
   6   6  17      469.97      445.12     27.88 o 
   7   6  17       61.56       66.36     12.50 o 
   8   6  17        8.24       11.87     10.56 o 
   9   6  17        7.76       17.71     11.65 o 
  10   6  17      623.96      692.66     45.50 o 
  -3   7  17       32.58       47.94     11.09 o 
  -2   7  17        2.48       24.33      9.34 o 
  -1   7  17      210.88      195.87     14.06 o 
   0   7  17      146.52      131.34     17.28 o 
   1   7  17      481.16      469.29     18.13 o 
   2   7  17     1651.46     1734.59     32.80 o 
   3   7  17      284.51      274.24     14.20 o 
   4   7  17     1634.43     1604.32     40.74 o 
   5   7  17      685.20      679.14     27.27 o 
   6   7  17      426.63      460.76     23.89 o 
   7   7  17      641.88      608.39     26.83 o 
   8   7  17       55.68       55.52     13.22 o 
   9   7  17       75.16       86.36     22.08 o 
  10   7  17       19.67        7.65     17.59 o 
  -2   8  17      202.54      248.64     24.01 o 
  -1   8  17       29.96       29.57      9.45 o 
   0   8  17      191.75      206.43     14.36 o 
   1   8  17       25.51       35.73      9.48 o 
   2   8  17       77.37      101.85     11.17 o 
   3   8  17      319.28      295.92     15.85 o 
   4   8  17      105.61      144.48     23.42 o 
   5   8  17      362.03      405.56     22.96 o 
   6   8  17        6.28       19.23     11.46 o 
   7   8  17      885.25      972.47     33.67 o 
   8   8  17      139.44      142.50     16.70 o 
   9   8  17       33.09       58.91     20.90 o 
  -1   9  17        0.70        0.09     11.95 o 
   0   9  17      288.55      276.98     20.55 o 
   1   9  17      184.82      186.37     17.20 o 
   2   9  17        0.28       -0.53      9.58 o 
   3   9  17      718.58      750.28     23.43 o 
   4   9  17      436.13      400.77     17.71 o 
   5   9  17        0.17       -2.35     19.72 o 
   6   9  17      230.91      237.77     19.57 o 
   7   9  17       66.44      103.08     15.87 o 
   8   9  17      102.97       85.66     15.27 o 
   9   9  17        2.05      -15.54     15.46 o 
   1  10  17       25.42       15.93     22.24 o 
   2  10  17       14.99        2.60     10.28 o 
   3  10  17      106.87      122.78     25.75 o 
   4  10  17      127.32      125.23     18.22 o 
   5  10  17        3.87       -9.94     16.56 o 
   6  10  17      264.34      311.36     31.47 o 
   7  10  17      280.15      286.71     42.90 o 
  -3  -7  18      513.26      483.28     35.25 o 
  -2  -7  18        0.46        5.68     15.30 o 
   0  -7  18        4.51       13.80     16.01 o 
   1  -7  18        3.80       -7.18     16.09 o 
   2  -7  18        0.05       -8.83     16.88 o 
   3  -7  18      168.60      160.57     27.84 o 
  -5  -6  18      276.21      347.32     32.26 o 
  -4  -6  18       83.53       86.75     20.11 o 
  -3  -6  18      395.62      448.34     32.73 o 
  -2  -6  18      710.65      704.73     38.17 o 
  -1  -6  18      395.63      350.55     27.68 o 
   0  -6  18      330.73      334.54     29.97 o 
   1  -6  18      147.46      158.67     24.13 o 
   2  -6  18      388.15      392.90     34.62 o 
   3  -6  18       48.20       50.47     20.43 o 
   4  -6  18       57.60       54.18     20.50 o 
   5  -6  18       29.92       13.25     20.50 o 
  -5  -5  18      181.25      243.14     27.52 o 
  -4  -5  18        8.41       34.86     17.03 o 
  -3  -5  18       10.42       -2.21     14.67 o 
  -2  -5  18     1020.14     1056.70     44.01 o 
  -1  -5  18        5.97       -8.60     11.83 o 
   0  -5  18       50.66       77.84     18.85 o 
   1  -5  18      211.59      298.90     28.63 o 
   2  -5  18      394.80      411.83     33.99 o 
   3  -5  18      247.47      178.08     25.16 o 
   4  -5  18      375.06      375.16     33.52 o 
   5  -5  18       94.95      112.30     25.00 o 
   6  -5  18      133.25      149.68     28.08 o 
  -6  -4  18      854.04      886.70     86.16 o 
  -5  -4  18        9.70        3.53     25.32 o 
  -4  -4  18      387.53      409.36     23.56 o 
  -3  -4  18      592.92      615.25     35.53 o 
  -2  -4  18        0.53        0.11      9.61 o 
  -1  -4  18     1639.39     1674.07     37.84 o 
   0  -4  18      464.59      483.75     31.70 o 
   1  -4  18       26.76       26.58     15.93 o 
   2  -4  18      265.26      275.24     27.13 o 
   3  -4  18      134.92      134.54     22.95 o 
   4  -4  18        3.66       -2.60     14.91 o 
   5  -4  18        3.20      -21.65     14.43 o 
   6  -4  18      594.72      605.52     41.56 o 
   7  -4  18        0.66        7.18     16.01 o 
  -6  -3  18       27.62       29.61     13.55 o 
  -5  -3  18      167.97      203.84     19.40 o 
  -4  -3  18      778.41      736.74     28.93 o 
  -3  -3  18      248.36      286.94     19.43 o 
  -2  -3  18      403.22      427.06     38.29 o 
  -1  -3  18     2021.78     2147.69     35.54 o 
   0  -3  18      824.21      807.17     21.36 o 
   1  -3  18      201.32      178.09     15.31 o 
   2  -3  18     1602.62     1504.60     37.68 o 
   3  -3  18        2.14        8.68     15.69 o 
   4  -3  18        3.96       11.04     14.83 o 
   5  -3  18      287.22      313.72     30.36 o 
   6  -3  18      196.93      194.01     25.87 o 
   7  -3  18       38.06       34.54     18.38 o 
   8  -3  18       88.27       60.09     21.53 o 
  -6  -2  18      411.38      404.66     25.16 o 
  -5  -2  18      203.37      190.81     25.91 o 
  -4  -2  18        4.91       13.85     11.16 o 
  -3  -2  18       55.37       53.23     11.93 o 
  -2  -2  18      738.18      720.82     35.88 o 
  -1  -2  18       24.39       26.99      7.84 o 
   0  -2  18      264.06      291.71     13.59 o 
   1  -2  18      509.64      495.20     35.88 o 
   2  -2  18      997.65      959.03     30.08 o 
   3  -2  18     1423.53     1488.47     36.94 o 
   4  -2  18        0.04       -7.69      8.23 o 
   5  -2  18     1262.73     1342.75     36.75 o 
   6  -2  18      200.54      209.17     17.01 o 
   7  -2  18      191.97      144.95     23.74 o 
   8  -2  18      280.43      290.77     30.20 o 
  -6  -1  18      200.08      155.33     18.30 o 
  -5  -1  18       10.92        7.32     13.56 o 
  -4  -1  18      650.08      632.10     38.80 o 
  -3  -1  18      315.22      363.20     20.09 o 
  -2  -1  18      600.76      592.98     27.92 o 
  -1  -1  18     2069.33     2168.47     35.17 o 
   0  -1  18       46.27       51.07      8.11 o 
   1  -1  18       62.86       38.42     10.45 o 
   2  -1  18      243.91      296.60     31.74 o 
   3  -1  18     1382.59     1390.78     37.50 o 
   4  -1  18       90.81       80.71     12.05 o 
   5  -1  18        9.32       22.06     10.37 o 
   6  -1  18     2100.59     1990.19     45.59 o 
   7  -1  18      127.74      112.11     24.57 o 
   8  -1  18      129.46      157.16     49.88 o 
   9  -1  18      550.14      560.97     56.62 o 
  -6   0  18       81.60      109.17     22.00 o 
  -5   0  18      163.86      208.28     18.89 o 
  -4   0  18      114.96      144.82     29.02 o 
  -3   0  18        8.56       -1.33      8.82 o 
  -2   0  18      107.14      102.90     10.41 o 
  -1   0  18     3225.20     3207.02     44.20 o 
   0   0  18      101.38       95.16      9.37 o 
   1   0  18        4.87       -8.40      5.60 o 
   2   0  18     3217.13     3271.06     57.58 o 
   3   0  18       10.03        7.96     12.15 o 
   4   0  18      545.46      536.09     23.62 o 
   5   0  18     2559.12     2452.01     49.91 o 
   6   0  18      151.35      127.93     14.44 o 
   7   0  18      300.95      338.99     20.66 o 
   8   0  18       26.45       28.87     11.28 o 
   9   0  18      299.95      321.36     35.29 o 
  10   0  18       43.80       31.64     13.24 o 
  -6   1  18      238.43      248.01     21.09 o 
  -5   1  18      166.35      127.78     15.77 o 
  -4   1  18      357.57      343.14     20.88 o 
  -3   1  18      680.67      702.25     26.63 o 
  -2   1  18       92.88       85.79     10.78 o 
  -1   1  18       29.82       29.36      8.41 o 
   0   1  18      742.28      751.75     21.52 o 
   1   1  18      224.84      235.54     12.01 o 
   2   1  18     2028.69     1987.43     43.39 o 
   3   1  18       87.85      104.37     12.94 o 
   4   1  18     1980.27     2024.01     49.05 o 
   5   1  18     2231.73     2086.75     64.27 o 
   6   1  18     1041.41     1034.02     32.76 o 
   7   1  18      829.03      877.69     53.39 o 
   8   1  18      929.99      932.79     32.34 o 
   9   1  18       82.07       68.78     23.54 o 
  10   1  18      935.52      894.60     34.71 o 
  -6   2  18       39.47       52.61     17.00 o 
  -5   2  18       12.11       23.72     11.78 o 
  -4   2  18      497.88      514.38     25.62 o 
  -3   2  18      153.54      161.11     12.92 o 
  -2   2  18        2.87        6.64      7.25 o 
  -1   2  18     1994.01     1964.95     34.01 o 
   0   2  18        1.09       12.74      6.72 o 
   1   2  18       25.16       30.29      7.33 o 
   2   2  18      336.45      312.89     18.97 o 
   3   2  18       58.58       59.57     15.14 o 
   4   2  18      392.04      411.58     21.78 o 
   5   2  18       88.49       83.95     13.22 o 
   6   2  18     1568.25     1535.30     39.36 o 
   7   2  18       82.55      108.25     13.88 o 
   8   2  18      345.68      321.09     20.21 o 
   9   2  18      857.87      880.75     32.79 o 
  10   2  18      598.69      646.34     29.99 o 
  -5   3  18      326.19      352.00     23.07 o 
  -4   3  18       26.26       38.50     12.70 o 
  -3   3  18       40.10       36.19     11.19 o 
  -2   3  18       58.10       86.53     10.73 o 
  -1   3  18      946.25      914.62     23.49 o 
   0   3  18      250.67      259.18     13.16 o 
   1   3  18      118.43      123.59      9.97 o 
   2   3  18     2344.01     2199.36     33.99 o 
   3   3  18        2.84        9.41      8.62 o 
   4   3  18      223.50      209.65     34.07 o 
   5   3  18      546.65      534.51     23.90 o 
   6   3  18      132.10      159.56     15.38 o 
   7   3  18       13.00        7.33      8.96 o 
   8   3  18        0.48        1.96      9.24 o 
   9   3  18      240.84      244.43     26.85 o 
  10   3  18       28.99       32.46     13.05 o 
  -5   4  18      367.11      401.02     30.68 o 
  -4   4  18      550.02      535.65     40.18 o 
  -3   4  18      157.01      158.60     13.17 o 
  -2   4  18      569.08      608.03     21.02 o 
  -1   4  18      105.04      132.60     12.15 o 
   0   4  18      194.19      196.34     12.51 o 
   1   4  18      270.39      253.72     13.24 o 
   2   4  18       22.50       21.83      7.17 o 
   3   4  18       66.46       38.65     11.32 o 
   4   4  18      312.23      288.01     18.75 o 
   5   4  18      645.31      646.19     43.02 o 
   6   4  18      550.08      442.84     62.11 o 
   7   4  18      187.64      179.70     16.44 o 
   8   4  18       31.76       14.77     16.52 o 
   9   4  18       10.02       24.15     11.65 o 
  10   4  18      582.33      615.85     43.14 o 
  -4   5  18      321.68      347.31     18.68 o 
  -3   5  18      138.71      162.42     13.88 o 
  -2   5  18      100.88      104.26     11.67 o 
  -1   5  18      629.32      632.86     22.81 o 
   0   5  18      312.50      325.31     15.41 o 
   1   5  18      422.72      415.41     22.76 o 
   2   5  18      857.69      828.64     24.87 o 
   3   5  18      186.72      183.85     20.43 o 
   4   5  18        3.21        2.69     12.07 o 
   5   5  18       47.41       53.33     11.88 o 
   6   5  18      399.82      389.55     37.70 o 
   7   5  18      110.42      132.41     14.82 o 
   8   5  18        3.28       -3.39      9.21 o 
   9   5  18        2.47       -3.84     14.83 o 
  10   5  18      702.46      717.82     44.87 o 
  -4   6  18        0.02       -2.00      9.53 o 
  -3   6  18       82.81       80.57     11.72 o 
  -2   6  18      132.06      151.28     13.64 o 
  -1   6  18      296.97      339.83     16.92 o 
   0   6  18        2.31        5.18      7.36 o 
   1   6  18      102.89      101.69     15.23 o 
   2   6  18      521.91      571.23     19.19 o 
   3   6  18        5.37       13.09     10.31 o 
   4   6  18      399.58      430.27     22.83 o 
   5   6  18      560.13      553.66     24.78 o 
   6   6  18       25.41       52.94     14.98 o 
   7   6  18      457.85      422.21     23.51 o 
   8   6  18       60.88       50.31     13.02 o 
   9   6  18        1.06       -2.46     10.88 o 
  10   6  18       16.98       30.13     18.45 o 
  -3   7  18      109.52       96.84     13.30 o 
  -2   7  18      503.59      558.68     21.97 o 
  -1   7  18      100.41      111.31     12.07 o 
   0   7  18      285.12      293.74     16.72 o 
   1   7  18       41.82       62.36     10.63 o 
   2   7  18       13.65       27.51      8.20 o 
   3   7  18      403.56      399.51     16.49 o 
   4   7  18       56.02       89.22     13.35 o 
   5   7  18      103.28      110.40     14.94 o 
   6   7  18       19.86       35.06     11.79 o 
   7   7  18      472.04      481.98     38.53 o 
   8   7  18       15.31       30.06     11.98 o 
   9   7  18       27.84       19.20     15.22 o 
  10   7  18      270.22      268.37     31.94 o 
  -2   8  18      247.14      242.98     20.36 o 
  -1   8  18      386.79      427.90     20.03 o 
   0   8  18      239.65      229.10     15.44 o 
   1   8  18      857.27      903.51     25.40 o 
   2   8  18      439.15      430.04     18.27 o 
   3   8  18      151.93      187.92     13.27 o 
   4   8  18      641.78      647.04     63.60 o 
   5   8  18       95.89      108.99     15.11 o 
   6   8  18      296.43      340.70     22.25 o 
   7   8  18       62.10       30.02     31.62 o 
   8   8  18        6.39       19.18     12.04 o 
   9   8  18       18.74       37.38     18.61 o 
   0   9  18        2.95       -4.85      9.73 o 
   1   9  18      272.36      297.70     20.49 o 
   2   9  18      385.09      389.65     23.66 o 
   3   9  18       14.52       15.06     13.33 o 
   4   9  18      441.44      371.70     23.45 o 
   5   9  18      456.25      442.74     24.78 o 
   6   9  18      130.66      172.46     46.45 o 
   7   9  18      545.80      503.48     26.63 o 
   8   9  18       12.36       22.43     12.60 o 
   2  10  18      114.40      107.89     16.76 o 
   3  10  18      349.69      371.64     22.72 o 
   4  10  18       13.64       10.25     18.06 o 
   5  10  18       86.02       98.11     23.82 o 
   6  10  18       44.18       32.02     18.85 o 
  -2  -7  19      470.12      517.51     35.65 o 
   1  -7  19      107.65      108.91     23.90 o 
  -4  -6  19       13.69       16.09     15.85 o 
  -3  -6  19        0.45      -17.98     11.99 o 
  -2  -6  19      236.04      232.02     25.39 o 
   0  -6  19      109.79      101.89     21.77 o 
   1  -6  19      274.17      271.14     29.73 o 
   2  -6  19      155.23      203.86     28.08 o 
   3  -6  19      418.42      376.89     35.65 o 
   4  -6  19       35.33       45.11     19.95 o 
  -5  -5  19      398.54      447.95     35.41 o 
  -4  -5  19       44.58       38.88     17.90 o 
  -3  -5  19      446.46      495.50     33.91 o 
  -2  -5  19      368.15      342.27     28.39 o 
   0  -5  19       88.26       36.12     16.88 o 
   1  -5  19       34.39       30.13     17.19 o 
   2  -5  19       55.87       51.97     18.53 o 
   3  -5  19      380.76      360.49     32.33 o 
   4  -5  19        0.25      -21.29     14.20 o 
   5  -5  19       13.22       12.46     18.30 o 
  -5  -4  19      562.83      540.73     27.58 o 
  -4  -4  19      190.35      174.40     18.16 o 
  -3  -4  19      903.77      883.14     31.38 o 
  -2  -4  19     1911.97     2015.77     60.57 o 
  -1  -4  19      310.32      321.29     22.32 o 
   0  -4  19      556.16      607.89     36.28 o 
   1  -4  19      661.01      686.75     38.80 o 
   2  -4  19      759.37      775.79     43.22 o 
   3  -4  19       64.70       74.37     20.27 o 
   4  -4  19       27.47       19.16     16.17 o 
   5  -4  19      252.08      307.18     32.41 o 
   6  -4  19       49.24       33.99     19.79 o 
  -6  -3  19      354.87      367.35     31.82 o 
  -5  -3  19       69.56       43.75     14.55 o 
  -4  -3  19       54.29       55.13     14.27 o 
  -3  -3  19        4.13       -0.55     10.18 o 
  -2  -3  19      846.97      878.08     29.80 o 
  -1  -3  19      136.92      133.61     14.76 o 
   0  -3  19      230.77      252.34     17.98 o 
   1  -3  19      885.15      787.38     28.32 o 
   2  -3  19       36.59       37.70     16.09 o 
   3  -3  19     1854.35     1868.06     64.35 o 
   4  -3  19      313.97      354.02     31.15 o 
   5  -3  19       99.13      118.53     22.32 o 
   6  -3  19      760.58      677.52     41.80 o 
   7  -3  19        7.29        2.29     15.77 o 
  -6  -2  19      206.81      172.39     19.78 o 
  -5  -2  19       27.28       39.94     13.14 o 
  -4  -2  19      776.11      745.23     43.14 o 
  -3  -2  19      534.97      552.10     40.42 o 
  -2  -2  19       10.77       18.58     10.82 o 
  -1  -2  19     1959.40     2031.00     35.28 o 
   0  -2  19      224.51      221.48     12.86 o 
   1  -2  19        2.31        1.18      9.08 o 
   2  -2  19      930.67      994.70     31.90 o 
   3  -2  19      977.11      865.93     43.45 o 
   4  -2  19      341.28      325.68     19.63 o 
   5  -2  19      180.05      162.21     21.33 o 
   6  -2  19     1062.34      857.25     45.35 o 
   7  -2  19       17.83        6.31     15.06 o 
   8  -2  19        3.29      -10.49     15.46 o 
  -6  -1  19       26.15       20.11     13.24 o 
  -5  -1  19      141.71      164.90     20.82 o 
  -4  -1  19      148.96      132.24     16.18 o 
  -3  -1  19       89.66      122.25     17.19 o 
  -2  -1  19      400.09      385.21     18.84 o 
  -1  -1  19     1215.84     1280.68     27.56 o 
   0  -1  19      664.88      691.84     19.88 o 
   1  -1  19      542.27      504.50     29.38 o 
   2  -1  19     1710.94     1722.95     40.86 o 
   3  -1  19      258.31      249.91     18.03 o 
   4  -1  19       30.71       32.90     10.33 o 
   5  -1  19     1225.62     1099.50     33.39 o 
   6  -1  19        0.28       17.52     12.89 o 
   7  -1  19      184.76      150.35     28.63 o 
   8  -1  19       22.55       44.71     14.16 o 
   9  -1  19       72.61       71.85     22.16 o 
  -6   0  19      162.33      172.29     19.41 o 
  -5   0  19       30.76       45.44     13.47 o 
  -4   0  19      143.01      162.61     17.11 o 
  -3   0  19       30.85       17.28     19.05 o 
  -2   0  19       37.37       27.40      7.96 o 
  -1   0  19       27.65       70.85      9.55 o 
   0   0  19      228.42      246.32     13.21 o 
   1   0  19      122.20      129.15     14.43 o 
   2   0  19      136.97      121.51     16.25 o 
   3   0  19     1438.76     1525.15     38.73 o 
   4   0  19      143.65      133.56     14.77 o 
   5   0  19     1283.60     1253.44     48.62 o 
   6   0  19     2187.79     2363.69     51.36 o 
   7   0  19      442.93      403.65     41.56 o 
   8   0  19      281.31      282.40     23.62 o 
   9   0  19      243.00      230.30     20.13 o 
  -6   1  19       14.02       20.00     12.40 o 
  -5   1  19       10.95      -12.31     10.38 o 
  -4   1  19      432.94      480.11     24.77 o 
  -3   1  19       82.95       79.76     13.84 o 
  -2   1  19      117.94      139.39     11.58 o 
  -1   1  19     1520.25     1546.29     30.34 o 
   0   1  19      232.53      235.40     12.88 o 
   1   1  19       22.23       30.28     10.17 o 
   2   1  19      797.40      843.62     29.09 o 
   3   1  19      639.02      576.82     29.53 o 
   4   1  19       30.93       28.86     10.44 o 
   5   1  19       78.93       81.96     13.52 o 
   6   1  19     1235.90     1276.44     36.65 o 
   7   1  19        2.41        8.60     10.09 o 
   8   1  19      237.83      267.74     20.07 o 
   9   1  19      893.45      909.25     51.62 o 
  10   1  19       29.38       37.84     13.82 o 
  -5   2  19       67.51       45.56     29.50 o 
  -4   2  19        1.69       -1.21     10.92 o 
  -3   2  19        5.81        1.29      9.19 o 
  -2   2  19       15.70       23.34      8.06 o 
  -1   2  19      621.37      575.34     19.18 o 
   0   2  19      650.59      675.04     19.87 o 
   1   2  19       15.27       10.59      6.72 o 
   2   2  19     1310.58     1328.56     36.18 o 
   3   2  19        0.67        1.23      9.54 o 
   4   2  19      909.33      837.14     29.16 o 
   5   2  19     2210.91     2218.23     48.59 o 
   6   2  19      111.87      127.97     14.97 o 
   7   2  19      529.80      511.56     26.70 o 
   8   2  19      193.67      193.15     27.48 o 
   9   2  19      180.99      206.52     18.61 o 
  10   2  19      337.88      327.60     23.06 o 
  -5   3  19       61.12       62.92     35.80 o 
  -4   3  19      367.90      402.99     24.06 o 
  -3   3  19      266.72      295.35     16.80 o 
  -2   3  19        8.49        7.85      7.61 o 
  -1   3  19      183.20      213.59     13.22 o 
   0   3  19       22.65        7.71      6.98 o 
   1   3  19        7.95        0.51      6.45 o 
   2   3  19       40.99       75.67     12.80 o 
   3   3  19      440.88      421.66     21.79 o 
   4   3  19     1216.57     1166.43     34.40 o 
   5   3  19     1524.07     1505.11     39.65 o 
   6   3  19     1217.25     1253.34     44.72 o 
   7   3  19      617.86      600.06     26.29 o 
   8   3  19      332.95      361.33     22.12 o 
   9   3  19      225.52      230.95     35.76 o 
  10   3  19      846.22      864.01     34.31 o 
  -4   4  19      207.57      218.75     20.01 o 
  -3   4  19      125.36      144.52     13.21 o 
  -2   4  19        7.95        4.35      7.95 o 
  -1   4  19      643.66      668.05     26.97 o 
   0   4  19        2.61        3.79      7.07 o 
   1   4  19       21.71       20.77      7.36 o 
   2   4  19      441.78      399.90     41.09 o 
   3   4  19      272.47      254.41     18.23 o 
   4   4  19       52.08       39.80     11.46 o 
   5   4  19       15.15       20.33     10.52 o 
   6   4  19      534.30      504.64     24.54 o 
   7   4  19       31.02       12.84     10.18 o 
   8   4  19       57.41       29.42     11.93 o 
   9   4  19      227.18      256.72     40.18 o 
  10   4  19       81.62       93.88     16.00 o 
  -4   5  19       37.16       45.76     15.65 o 
  -3   5  19       17.44       11.68     10.48 o 
  -2   5  19      209.09      218.91     14.69 o 
  -1   5  19       29.14       45.23      9.62 o 
   0   5  19       11.40        9.61      7.75 o 
   1   5  19       20.00       16.38      8.71 o 
   2   5  19      107.28      142.28     15.66 o 
   3   5  19       11.41        4.07      9.05 o 
   4   5  19      477.48      472.99     23.49 o 
   5   5  19      341.95      342.01     39.31 o 
   6   5  19        8.61        7.91     18.85 o 
   7   5  19      463.91      440.17     28.59 o 
   8   5  19       15.58       10.15     11.35 o 
   9   5  19        8.19       -8.61     10.34 o 
  10   5  19      117.64      117.43     24.53 o 
  -3   6  19        5.41        2.40      8.90 o 
  -2   6  19      216.50      234.65     15.75 o 
  -1   6  19      409.16      386.38     18.25 o 
   0   6  19      107.53       68.01     10.31 o 
   1   6  19       30.48       32.37      8.69 o 
   2   6  19       55.93       53.82     10.68 o 
   3   6  19        3.50      -12.39     19.36 o 
   4   6  19      115.95      133.41     31.27 o 
   5   6  19        3.21        9.50     12.15 o 
   6   6  19       51.19       47.58     12.49 o 
   7   6  19      499.17      502.41     25.29 o 
   8   6  19      138.48      120.58     16.46 o 
   9   6  19        1.52      -12.19     10.83 o 
  10   6  19      471.49      438.01     37.62 o 
  -2   7  19       34.88       38.48     11.00 o 
  -1   7  19      503.28      534.57     21.57 o 
   0   7  19       22.13       29.31      9.19 o 
   1   7  19      426.87      411.94     18.20 o 
   2   7  19      469.83      498.72     18.80 o 
   3   7  19       17.05       16.71     11.22 o 
   4   7  19      179.59      156.39     16.33 o 
   5   7  19      272.03      296.00     20.66 o 
   6   7  19       14.52       19.15     13.09 o 
   7   7  19       36.28       43.39     15.97 o 
   8   7  19        4.10        2.42     10.87 o 
   9   7  19        4.79      -14.50      9.67 o 
  -1   8  19       33.13       41.65     10.46 o 
   0   8  19       61.38       73.70     11.34 o 
   1   8  19      228.55      226.70     27.30 o 
   2   8  19      548.96      656.27     22.10 o 
   3   8  19        2.58       12.50     11.79 o 
   4   8  19      430.82      451.51     25.14 o 
   5   8  19      231.74      262.75     20.36 o 
   6   8  19        6.25       28.80     18.45 o 
   7   8  19      538.77      482.29     26.23 o 
   8   8  19      276.41      206.28     19.53 o 
   9   8  19        1.17       12.85     18.06 o 
   1   9  19       13.31       32.89     12.04 o 
   2   9  19       44.34       55.46     10.56 o 
   3   9  19      156.05      170.00     18.50 o 
   4   9  19        0.47        0.96     10.69 o 
   5   9  19       64.23       82.76     14.62 o 
   6   9  19       67.18       77.98     15.11 o 
   7   9  19      258.84      288.51     22.05 o 
   4  10  19      325.92      317.35     34.15 o 
   5  10  19       34.24       40.77     19.16 o 
   1  -6  20       33.85       -0.63     16.09 o 
   2  -6  20      125.98       99.61     24.05 o 
   3  -6  20      229.16      280.91     32.97 o 
  -4  -5  20        1.71        0.00     13.96 o 
  -3  -5  20       80.60       69.09     19.40 o 
  -2  -5  20     1079.51     1147.32     48.66 o 
   0  -5  20      247.24      229.73     26.18 o 
   1  -5  20      601.60      644.32     40.54 o 
   2  -5  20      235.02      246.61     29.81 o 
   3  -5  20      230.00      222.08     29.34 o 
   4  -5  20       42.13       46.77     20.43 o 
   5  -5  20        1.20        2.29     16.80 o 
  -4  -4  20       57.24       42.72     14.15 o 
  -3  -4  20       17.88       14.90     12.40 o 
  -2  -4  20      192.18      210.65     24.13 o 
   0  -4  20      334.81      351.58     29.73 o 
   1  -4  20      214.68      199.45     25.08 o 
   2  -4  20       18.46       -6.31     14.91 o 
   3  -4  20      617.34      693.53     42.51 o 
   4  -4  20       70.38       60.17     20.90 o 
   5  -4  20       25.14       21.45     17.67 o 
   6  -4  20      226.02      229.02     30.99 o 
  -5  -3  20      432.18      472.75     27.37 o 
  -4  -3  20      239.86      272.19     20.98 o 
  -3  -3  20      504.64      500.79     25.38 o 
  -2  -3  20      492.97      527.97     25.16 o 
  -1  -3  20      614.14      633.58     20.87 o 
   0  -3  20       16.76        3.98     10.19 o 
   1  -3  20       93.41       93.56     24.21 o 
   2  -3  20      832.50      817.03     43.61 o 
   3  -3  20       23.74       45.19     16.32 o 
   4  -3  20       21.32       -1.58     13.88 o 
   5  -3  20       73.09       59.38     19.56 o 
   6  -3  20      284.83      267.59     30.13 o 
   7  -3  20        0.05        8.20     16.88 o 
  -5  -2  20      310.86      301.68     23.07 o 
  -4  -2  20       28.51       31.37     12.42 o 
  -3  -2  20      110.58       87.45     14.64 o 
  -2  -2  20      647.41      691.96     27.61 o 
  -1  -2  20      464.38      485.75     19.02 o 
   0  -2  20      808.37      826.50     29.69 o 
   1  -2  20      570.41      582.48     25.58 o 
   2  -2  20      563.92      573.26     33.32 o 
   3  -2  20      592.77      635.68     27.41 o 
   4  -2  20       77.87       55.76     12.21 o 
   5  -2  20       24.45       16.29     10.12 o 
   6  -2  20       25.97       24.05     16.56 o 
   7  -2  20       70.05       43.45     20.03 o 
   8  -2  20        1.93       -5.60     14.43 o 
  -5  -1  20        2.40      -16.14     10.76 o 
  -4  -1  20      456.88      487.31     38.49 o 
  -3  -1  20      106.37       90.53     14.13 o 
  -2  -1  20      118.56      125.71     15.46 o 
  -1  -1  20      455.28      502.11     18.64 o 
   0  -1  20      248.60      263.76     18.57 o 
   1  -1  20      302.32      310.07     19.65 o 
   2  -1  20       32.44       13.89     11.15 o 
   3  -1  20     1821.33     1795.70     43.40 o 
   4  -1  20       72.51       53.79     12.39 o 
   5  -1  20        4.74       -9.63      8.75 o 
   6  -1  20     1238.29     1239.60     37.41 o 
   7  -1  20       40.86       40.63     11.59 o 
   8  -1  20       34.22       30.58     14.08 o 
  -5   0  20       67.48       95.20     17.82 o 
  -4   0  20      665.45      652.81     75.28 o 
  -3   0  20      276.33      290.87     29.02 o 
  -2   0  20        7.68        7.63      9.26 o 
  -1   0  20     2447.41     2415.91     39.49 o 
   0   0  20      497.00      529.24     18.20 o 
   1   0  20       39.95       29.22     12.54 o 
   2   0  20     1773.70     1627.67     41.11 o 
   3   0  20        5.41       -4.46     11.87 o 
   4   0  20        7.28        0.50      9.48 o 
   5   0  20      276.32      301.38     19.94 o 
   6   0  20      518.92      548.68     25.85 o 
   7   0  20       31.35       31.88     12.02 o 
   8   0  20       82.35       84.35     14.40 o 
   9   0  20      381.50      418.82     25.42 o 
  -5   1  20       39.92       41.75     14.16 o 
  -4   1  20       95.47       95.37     25.67 o 
  -3   1  20       51.88       25.36     10.83 o 
  -2   1  20       81.20       75.86     10.31 o 
  -1   1  20      982.94      966.86     24.75 o 
   0   1  20     1462.38     1494.31     29.55 o 
   1   1  20       66.71       64.46     12.50 o 
   2   1  20     1940.82     1877.33     44.54 o 
   3   1  20     1550.89     1490.71     78.47 o 
   4   1  20      141.48      131.73     34.03 o 
   5   1  20     1196.60     1122.12     34.74 o 
   6   1  20      509.25      465.51     50.28 o 
   7   1  20      338.26      337.52     21.53 o 
   8   1  20        7.56      -10.32      9.30 o 
   9   1  20       14.27       20.43     12.11 o 
  -5   2  20        1.84       12.64     12.78 o 
  -4   2  20       36.96       45.98     13.13 o 
  -3   2  20       67.43       76.64     14.07 o 
  -2   2  20       10.29        9.69      7.85 o 
  -1   2  20       53.70       87.19     10.68 o 
   0   2  20      218.30      214.80     13.25 o 
   1   2  20        9.37       -9.78     10.45 o 
   2   2  20       78.16      102.59     19.95 o 
   3   2  20     1208.73     1254.05     40.89 o 
   4   2  20      331.55      272.06     18.65 o 
   5   2  20      456.79      479.73     24.39 o 
   6   2  20     1359.16     1304.46     37.86 o 
   7   2  20      377.65      342.67     46.41 o 
   8   2  20      490.90      437.46     31.94 o 
   9   2  20      479.23      489.09     26.44 o 
  -4   3  20      100.48      113.76     16.58 o 
  -3   3  20       44.12       49.86     13.06 o 
  -2   3  20       43.76       30.40      9.38 o 
  -1   3  20      810.02      815.19     23.87 o 
   0   3  20       46.88       52.39     13.02 o 
   1   3  20       13.92       12.59      7.05 o 
   2   3  20     1204.04     1182.56     35.43 o 
   3   3  20      225.83      252.65     21.45 o 
   4   3  20       91.84      116.81     16.76 o 
   5   3  20        1.24       -4.23     11.12 o 
   6   3  20      522.41      475.86     23.78 o 
   7   3  20        2.27       -8.63     17.31 o 
   8   3  20      396.67      340.34     22.19 o 
   9   3  20      661.34      663.63     43.10 o 
  10   3  20       18.42        6.77     15.69 o 
  -4   4  20       26.05       45.74     15.81 o 
  -3   4  20        9.63        3.79      8.53 o 
  -2   4  20        8.66       11.09      8.62 o 
  -1   4  20       38.84       23.55      8.99 o 
   0   4  20      104.93       66.00     14.93 o 
   1   4  20        4.36       -0.25      6.52 o 
   2   4  20      599.82      571.67     26.29 o 
   3   4  20      465.23      517.17     25.42 o 
   4   4  20      740.73      745.08     29.69 o 
   5   4  20      343.65      356.75     21.27 o 
   6   4  20       48.73       69.82     15.14 o 
   7   4  20      477.56      522.85     50.43 o 
   8   4  20        1.22       -5.30      9.58 o 
   9   4  20        1.85        4.82     13.68 o 
  10   4  20      501.02      484.31     27.79 o 
  -3   5  20      108.74      110.44     12.69 o 
  -2   5  20        1.58        5.05      8.52 o 
  -1   5  20      482.68      470.91     19.48 o 
   0   5  20        2.41       -0.80      7.64 o 
   1   5  20       60.85       52.08      9.53 o 
   2   5  20       93.08       88.68     14.12 o 
   3   5  20      438.68      457.31     27.29 o 
   4   5  20       93.61       96.70     14.40 o 
   5   5  20      485.68      467.44     24.30 o 
   6   5  20      459.89      429.80     23.78 o 
   7   5  20      462.39      464.98     25.07 o 
   8   5  20      367.65      307.33     24.29 o 
   9   5  20      139.61      126.87     16.71 o 
  -2   6  20        6.51       13.23      9.27 o 
  -1   6  20      331.09      313.30     31.37 o 
   0   6  20      171.97      177.19     13.69 o 
   1   6  20       43.89       33.05      9.12 o 
   2   6  20      312.58      306.81     20.81 o 
   3   6  20       32.15       18.07     17.55 o 
   4   6  20        8.55        2.73     10.61 o 
   5   6  20       19.37       22.89     11.26 o 
   6   6  20      133.60      108.16     15.20 o 
   7   6  20       30.85       31.49     13.02 o 
   8   6  20       66.56       62.68     14.71 o 
   9   6  20       34.86       42.36     14.42 o 
  -1   7  20        6.08       16.42     12.43 o 
   0   7  20       61.30       80.41     11.55 o 
   1   7  20        4.13       -7.84      7.60 o 
   2   7  20      357.46      382.14     30.13 o 
   3   7  20      134.32      109.44     16.56 o 
   4   7  20      120.31      101.09     26.26 o 
   5   7  20      154.33      188.10     17.97 o 
   6   7  20        1.13        9.83     11.77 o 
   7   7  20      492.41      549.50     27.80 o 
   8   7  20       47.88       25.16     12.91 o 
   9   7  20        0.47       -3.71     12.27 o 
   0   8  20        1.82       18.78      9.03 o 
   1   8  20      116.30      136.94     13.18 o 
   2   8  20       27.06       38.03      9.88 o 
   3   8  20       58.45       86.33     15.15 o 
   4   8  20       67.45       59.77     14.04 o 
   5   8  20        0.17        2.65     11.07 o 
   6   8  20       13.77       16.89     12.08 o 
   7   8  20       21.98       42.92     14.38 o 
   8   8  20       18.88       20.50     12.56 o 
   2   9  20      538.24      603.86     62.58 o 
   3   9  20        1.97        7.15     11.84 o 
   4   9  20      172.91      187.89     19.52 o 
   5   9  20       48.49       75.64     14.55 o 
   6   9  20       11.38       15.01     12.85 o 
   7   9  20       78.12       74.02     15.64 o 
   1  -6  21      210.23      190.14     28.00 o 
  -3  -5  21        0.08      -20.47     13.64 o 
   0  -5  21      347.29      365.77     32.26 o 
   1  -5  21      120.74      118.85     23.19 o 
   2  -5  21       85.91       73.42     22.24 o 
   3  -5  21      687.26      741.17     47.08 o 
   4  -5  21       94.60       56.15     20.82 o 
  -4  -4  21        1.03      -16.84     25.39 o 
  -3  -4  21      135.46      156.15     23.19 o 
   0  -4  21        0.88       -0.24     14.83 o 
   1  -4  21      165.16      182.26     25.08 o 
   2  -4  21       44.90       71.21     20.74 o 
   3  -4  21      163.74      178.39     26.03 o 
   4  -4  21       45.52       55.44     20.74 o 
   5  -4  21        0.61      -12.70     14.20 o 
  -4  -3  21       23.26       -1.02     11.91 o 
  -3  -3  21       57.80       60.47     14.21 o 
  -2  -3  21      832.56      769.68     29.75 o 
  -1  -3  21        0.68      -15.77     16.40 o 
   0  -3  21      497.32      451.94     24.25 o 
   1  -3  21      719.44      818.61     43.22 o 
   2  -3  21       39.59       43.53     17.90 o 
   3  -3  21      301.23      317.51     29.65 o 
   4  -3  21        0.00       -9.07     12.70 o 
   5  -3  21       40.11       33.20     17.35 o 
   6  -3  21       22.06        4.97     16.48 o 
  -4  -2  21      209.89      223.24     19.79 o 
  -3  -2  21       98.86      114.32     15.45 o 
  -2  -2  21        1.17       -4.72     10.75 o 
  -1  -2  21      746.06      758.05     22.93 o 
   0  -2  21      229.60      179.32     17.15 o 
   1  -2  21      313.31      314.55     20.72 o 
   2  -2  21      490.99      416.42     45.31 o 
   3  -2  21      969.02     1002.59     33.10 o 
   4  -2  21       65.27       50.26     12.50 o 
   5  -2  21        1.29      -11.12     12.85 o 
   6  -2  21      874.74      873.89     47.95 o 
   7  -2  21        0.33        3.31     14.35 o 
  -5  -1  21      348.99      410.24     25.94 o 
  -4  -1  21      255.24      263.10     21.20 o 
  -3  -1  21      319.08      326.98     21.50 o 
  -2  -1  21      540.31      617.40     26.53 o 
  -1  -1  21      923.45      921.39     28.76 o 
   0  -1  21      589.41      583.19     26.60 o 
   1  -1  21      115.95      119.86     15.50 o 
   2  -1  21      881.02      862.76     31.28 o 
   3  -1  21        1.50       17.59     11.71 o 
   4  -1  21       45.87       18.65     10.58 o 
   5  -1  21       72.36       60.68     12.99 o 
   6  -1  21      156.62      143.94     16.25 o 
   7  -1  21      140.02      113.13     15.41 o 
   8  -1  21       22.76       12.46     17.82 o 
  -5   0  21      145.92      136.62     42.94 o 
  -4   0  21        0.18        6.64     12.14 o 
  -3   0  21      138.11      132.52     15.65 o 
  -2   0  21      410.70      423.50     22.51 o 
  -1   0  21       30.61       49.40     10.05 o 
   0   0  21     1348.45     1376.60     38.94 o 
   1   0  21      584.45      553.87     31.94 o 
   2   0  21      199.22      177.27     17.51 o 
   3   0  21     1982.03     1958.20     46.28 o 
   4   0  21        1.15       -4.50     10.09 o 
   5   0  21      105.10       97.75     18.89 o 
   6   0  21      515.91      508.01     26.04 o 
   7   0  21       90.59       86.33     14.68 o 
   8   0  21        0.80       20.10     11.79 o 
  -4   1  21      323.06      344.85     22.68 o 
  -3   1  21        8.66       34.48     20.35 o 
  -2   1  21        2.49       -4.38      7.45 o 
  -1   1  21      264.26      319.98     21.92 o 
   0   1  21      249.52      278.82     14.75 o 
   1   1  21       23.86       22.09     10.88 o 
   2   1  21      448.97      417.83     24.26 o 
   3   1  21     1395.73     1355.27     39.63 o 
   4   1  21      259.66      267.13     19.23 o 
   5   1  21        8.72       31.56     18.26 o 
   6   1  21     1484.81     1453.15     42.11 o 
   7   1  21        3.19        2.47     15.10 o 
   8   1  21      132.60       90.45     14.58 o 
   9   1  21      446.11      460.63     26.88 o 
  -4   2  21      297.63      308.58     22.67 o 
  -3   2  21      156.83      151.54     17.06 o 
  -2   2  21       78.85       77.48     11.06 o 
  -1   2  21      927.74      994.98     25.81 o 
   0   2  21      381.32      434.42     26.72 o 
   1   2  21      113.36       93.09     14.44 o 
   2   2  21      879.80      879.34     60.17 o 
   3   2  21       92.40      115.70     31.27 o 
   4   2  21      515.63      540.09     26.15 o 
   5   2  21      292.81      279.51     20.21 o 
   6   2  21      187.63      200.22     18.51 o 
   7   2  21      535.04      523.68     26.46 o 
   8   2  21       35.80       37.10     12.80 o 
   9   2  21      362.52      425.86     25.65 o 
  -4   3  21        1.07       19.33     13.06 o 
  -3   3  21       57.60       48.14     13.33 o 
  -2   3  21        6.85       -6.51      8.07 o 
  -1   3  21      195.28      203.46     17.55 o 
   0   3  21      769.80      766.19     22.49 o 
   1   3  21       26.26       11.99     17.82 o 
   2   3  21       50.19       46.77     12.45 o 
   3   3  21      991.17     1058.80     34.61 o 
   4   3  21       52.78       74.31     13.67 o 
   5   3  21      218.65      206.37     17.93 o 
   6   3  21      369.16      352.48     23.42 o 
   7   3  21      809.62      781.06     31.28 o 
   8   3  21      211.96      207.36     36.16 o 
   9   3  21        3.37       26.36     26.66 o 
  -3   4  21       12.30       16.16     12.43 o 
  -2   4  21        1.15       -5.22      7.87 o 
  -1   4  21      261.62      282.92     16.22 o 
   0   4  21        2.54       -7.21      7.63 o 
   1   4  21        2.94        6.66     10.23 o 
   2   4  21      201.95      209.93     18.04 o 
   3   4  21      235.91      275.80     20.35 o 
   4   4  21        5.06        9.44     15.97 o 
   5   4  21       64.24       66.41     13.43 o 
   6   4  21      633.51      588.25     27.57 o 
   7   4  21       44.19       58.34     14.07 o 
   8   4  21      455.60      486.79     25.89 o 
   9   4  21      291.43      316.53     55.44 o 
  -3   5  21       15.69       21.44     10.24 o 
  -2   5  21        2.97       11.84      8.69 o 
  -1   5  21      294.61      306.72     16.91 o 
   0   5  21      199.49      204.28     18.30 o 
   1   5  21       12.08       13.13      8.10 o 
   2   5  21      314.59      342.23     23.07 o 
   3   5  21       10.61       -0.33      9.93 o 
   4   5  21      149.99      145.07     16.28 o 
   5   5  21        0.09        8.37     10.34 o 
   6   5  21      160.00      160.64     17.79 o 
   7   5  21      173.46      182.46     18.80 o 
   8   5  21      143.90      138.06     17.84 o 
   9   5  21      254.09      245.52     21.36 o 
  -2   6  21        0.29      -11.68      7.79 o 
  -1   6  21        0.01       -2.39      8.66 o 
   0   6  21       26.78       32.55      9.74 o 
   1   6  21        5.26       -9.30      7.30 o 
   2   6  21       72.39       80.56     29.14 o 
   3   6  21      106.03      123.64     16.48 o 
   4   6  21      259.24      234.94     19.54 o 
   5   6  21      204.47      214.39     18.70 o 
   6   6  21       24.90       30.41     12.83 o 
   7   6  21      534.24      597.10     29.10 o 
   8   6  21       62.42       31.32     13.76 o 
   9   6  21        7.72        8.54     11.90 o 
  -1   7  21      257.78      324.11     24.12 o 
   0   7  21       64.41       63.92     18.19 o 
   1   7  21        1.83       -1.12      7.92 o 
   2   7  21       96.86      102.06     16.02 o 
   3   7  21       16.38       34.27     12.85 o 
   4   7  21       63.05       45.21     13.11 o 
   5   7  21       76.92       69.35     14.67 o 
   6   7  21       65.85       81.31     14.82 o 
   7   7  21      213.95      278.86     32.10 o 
   8   7  21      323.82      387.04     36.91 o 
   1   8  21        3.42       -6.56      8.51 o 
   2   8  21      312.53      311.33     22.78 o 
   3   8  21      146.74      137.93     19.44 o 
   4   8  21       14.60       17.23     12.26 o 
   5   8  21        0.28       11.96     12.82 o 
   6   8  21        1.96      -14.09     10.86 o 
   7   8  21       23.20       15.35     13.29 o 
   4   9  21       55.33       38.14     13.99 o 
   5   9  21       43.36       64.33     31.27 o 
   1  -5  22       28.88        3.94     16.88 o 
   2  -5  22       62.66       71.29     22.87 o 
   0  -4  22      260.40      260.88     28.15 o 
   1  -4  22      138.49      156.23     24.68 o 
   2  -4  22        1.85       -7.18     16.32 o 
   3  -4  22      223.02      219.01     29.34 o 
   4  -4  22        0.09        6.78     17.35 o 
  -3  -3  22       16.26       26.33     12.54 o 
  -2  -3  22      122.10      121.27     19.48 o 
  -1  -3  22      154.73      157.02     26.58 o 
   0  -3  22       78.87       67.06     14.25 o 
   1  -3  22        5.24      -19.28     12.85 o 
   2  -3  22      269.41      340.69     32.26 o 
   3  -3  22      311.65      361.51     32.89 o 
   4  -3  22      128.39      117.67     22.71 o 
   5  -3  22      125.97      139.75     25.24 o 
   6  -3  22      402.13      399.76     37.78 o 
  -4  -2  22        6.50        9.24     12.59 o 
  -3  -2  22      170.37      175.60     23.11 o 
  -2  -2  22      718.06      758.69     29.63 o 
  -1  -2  22       39.20       14.91     19.79 o 
   0  -2  22      166.67      213.04     19.83 o 
   1  -2  22       43.75       40.22     12.64 o 
   2  -2  22      144.61      154.06     16.97 o 
   3  -2  22        3.81       10.18     11.32 o 
   4  -2  22      107.94       77.44     20.19 o 
   5  -2  22       87.61       70.43     21.92 o 
   6  -2  22        7.36      -12.07     14.35 o 
  -4  -1  22      100.80      100.17     16.71 o 
  -3  -1  22       55.50       80.87     14.44 o 
  -2  -1  22      145.88      142.13     46.88 o 
  -1  -1  22      178.96      192.79     18.56 o 
   0  -1  22      479.45      467.02     24.78 o 
   1  -1  22      161.80      171.68     17.69 o 
   2  -1  22       15.02       33.17     28.67 o 
   3  -1  22      792.66      743.63     30.47 o 
   4  -1  22       17.06       26.17     11.85 o 
   5  -1  22        0.95      -13.45      8.97 o 
   6  -1  22      313.74      323.06     22.07 o 
   7  -1  22       41.62       30.82     18.34 o 
  -4   0  22      221.55      193.84     19.22 o 
  -3   0  22       94.19      137.56     17.19 o 
  -2   0  22       36.32       50.59     15.85 o 
  -1   0  22      716.09      737.22     24.93 o 
   0   0  22       34.62       44.06     17.90 o 
   1   0  22       88.52       81.47     23.30 o 
   2   0  22      188.78      165.82     17.22 o 
   3   0  22      714.27      699.34     29.55 o 
   4   0  22      127.43      161.80     33.56 o 
   5   0  22        4.23      -13.05      8.70 o 
   6   0  22      541.31      552.61     27.11 o 
   7   0  22       18.91       17.62     11.95 o 
   8   0  22       17.61        8.75     14.43 o 
  -4   1  22       51.12       27.99     13.16 o 
  -3   1  22      383.66      397.11     23.80 o 
  -2   1  22      350.38      383.40     22.06 o 
  -1   1  22      320.56      313.07     16.45 o 
   0   1  22      586.57      692.02     32.22 o 
   1   1  22       82.62       99.62     14.82 o 
   2   1  22      352.10      336.04     22.39 o 
   3   1  22      654.55      698.32     30.09 o 
   4   1  22       15.64       20.84     28.67 o 
   5   1  22       94.27       82.63     14.98 o 
   6   1  22        1.65        8.09     11.07 o 
   7   1  22      153.31      132.20     17.71 o 
   8   1  22       52.88       38.90     16.76 o 
  -3   2  22      168.61      138.56     17.41 o 
  -2   2  22      178.25      190.57     14.21 o 
  -1   2  22       24.26       41.78     10.12 o 
   0   2  22     1311.36     1399.11     40.45 o 
   1   2  22      207.28      219.04     18.78 o 
   2   2  22      136.05      132.39     16.48 o 
   3   2  22     2793.92     2863.27     59.19 o 
   4   2  22       95.23      101.22     30.36 o 
   5   2  22      157.28      134.80     15.87 o 
   6   2  22      787.33      860.22     40.93 o 
   7   2  22       30.02       27.40     12.57 o 
   8   2  22        0.97       -0.11     13.37 o 
  -3   3  22       31.32       38.22     13.37 o 
  -2   3  22        0.81       -9.67      7.56 o 
  -1   3  22      297.82      311.53     16.66 o 
   0   3  22       60.89       48.31     10.06 o 
   1   3  22       77.21       66.27     18.38 o 
   2   3  22        0.57      -12.96      8.64 o 
   3   3  22      807.21      873.84     33.30 o 
   4   3  22      523.87      496.74     26.04 o 
   5   3  22        7.41      -14.55      9.70 o 
   6   3  22      962.71     1008.61     35.91 o 
   7   3  22      189.68      175.22     18.14 o 
   8   3  22      150.81      131.15     17.03 o 
   9   3  22      379.99      381.26     24.96 o 
  -3   4  22      147.60      128.30     17.03 o 
  -2   4  22       13.44        5.60      9.09 o 
  -1   4  22      192.73      193.16     14.64 o 
   0   4  22      253.05      270.50     16.16 o 
   1   4  22       51.63       36.92     16.09 o 
   2   4  22      291.53      312.80     21.58 o 
   3   4  22       54.17       36.78     23.46 o 
   4   4  22      369.87      341.48     22.11 o 
   5   4  22      168.52      158.00     17.51 o 
   6   4  22       39.21       19.42     12.19 o 
   7   4  22      505.79      479.78     26.34 o 
   8   4  22       65.88       65.84     21.61 o 
   9   4  22      207.42      198.44     20.21 o 
  -2   5  22        2.96        8.12      9.32 o 
  -1   5  22        2.94       10.97      8.96 o 
   0   5  22      114.08      122.58     12.69 o 
   1   5  22       19.84       -1.76     11.12 o 
   2   5  22      211.98      187.59     19.21 o 
   3   5  22      808.47      797.24     42.51 o 
   4   5  22        9.88       -1.75     10.02 o 
   5   5  22      272.23      312.23     37.07 o 
   6   5  22      442.97      444.02     25.36 o 
   7   5  22      136.69      162.71     18.51 o 
   8   5  22      128.94      122.29     17.09 o 
  -1   6  22      187.58      188.03     15.40 o 
   0   6  22       33.57       31.33     10.05 o 
   1   6  22        4.67       -8.05      9.90 o 
   2   6  22       23.73        9.22     12.45 o 
   3   6  22       84.25      104.53     15.69 o 
   4   6  22       23.44       25.62     12.47 o 
   5   6  22      145.90      162.46     18.11 o 
   6   6  22      324.96      371.30     24.03 o 
   7   6  22       10.76       -6.94     10.83 o 
   8   6  22      441.62      496.19     27.91 o 
   0   7  22      115.81      136.81     13.93 o 
   1   7  22        1.09        4.69     11.99 o 
   2   7  22      111.68      125.00     18.41 o 
   3   7  22      251.21      252.23     21.36 o 
   4   7  22       29.06       50.02     14.14 o 
   5   7  22       25.68       22.07     19.09 o 
   6   7  22        0.24        0.85     18.30 o 
   7   7  22       52.86       70.83     15.72 o 
   2   8  22        2.37      -10.13     11.83 o 
   3   8  22      150.26      141.21     18.15 o 
   4   8  22       19.90       23.18     13.59 o 
   5   8  22      249.59      261.46     21.84 o 
   6   8  22       85.94       99.22     17.11 o 
   1  -4  23       40.20        5.99     17.98 o 
   2  -4  23      128.22      108.75     25.00 o 
   3  -4  23      286.43      286.36     33.60 o 
  -2  -3  23      220.25      230.20     32.57 o 
  -1  -3  23        8.06       28.39     22.24 o 
   0  -3  23       22.91       24.68     16.64 o 
   1  -3  23       23.20       19.56     17.51 o 
   2  -3  23        0.83       -9.46     15.14 o 
   3  -3  23        5.57        0.63     15.93 o 
   4  -3  23      177.28      181.23     28.23 o 
   5  -3  23       13.33       -0.79     16.96 o 
  -3  -2  23       25.22       -0.26     11.85 o 
  -2  -2  23       54.19        5.99     18.45 o 
  -1  -2  23      172.54      259.38     32.10 o 
   0  -2  23      296.33      327.64     25.47 o 
   1  -2  23      183.95      177.89     18.19 o 
   2  -2  23      216.11      235.73     20.21 o 
   3  -2  23      339.82      361.80     38.41 o 
   4  -2  23        1.42       -9.94     14.67 o 
   5  -2  23        4.33       -7.97     15.93 o 
   6  -2  23      115.08       94.32     25.32 o 
  -3  -1  23       28.28       32.01     17.00 o 
  -2  -1  23      151.37      157.96     16.96 o 
  -1  -1  23       68.87      104.50     24.21 o 
   0  -1  23        3.89      -10.02     15.38 o 
   1  -1  23       32.44       13.11     12.10 o 
   2  -1  23      437.47      372.09     23.05 o 
   3  -1  23      136.38      103.37     15.47 o 
   4  -1  23      308.33      325.15     22.13 o 
   5  -1  23       46.60       26.16     11.98 o 
   6  -1  23      293.69      323.46     22.73 o 
  -3   0  23      320.52      323.10     22.79 o 
  -2   0  23      594.79      635.31     27.96 o 
  -1   0  23       17.51       26.68     13.26 o 
   0   0  23      430.87      504.04     51.30 o 
   1   0  23      267.30      292.45     21.48 o 
   2   0  23       23.48       10.43     11.63 o 
   3   0  23      251.73      276.48     20.88 o 
   4   0  23       59.88       91.16     25.08 o 
   5   0  23       10.67       12.63     11.01 o 
   6   0  23        0.25       -2.28     10.88 o 
   7   0  23      372.29      352.30     23.84 o 
  -3   1  23       56.14       57.38     21.96 o 
  -2   1  23      274.76      292.05     22.95 o 
  -1   1  23      206.59      218.22     19.51 o 
   0   1  23      436.36      449.68     25.29 o 
   1   1  23      433.42      420.12     24.20 o 
   2   1  23      230.28      258.31     20.39 o 
   3   1  23     1202.14     1202.07     38.53 o 
   4   1  23      323.74      315.47     58.40 o 
   5   1  23       29.94       38.99     12.49 o 
   6   1  23      495.46      456.63     25.75 o 
   7   1  23       42.66       26.41     12.64 o 
   8   1  23       13.19       20.07     11.46 o 
  -3   2  23      195.20      239.74     33.83 o 
  -2   2  23       13.26       20.33     12.21 o 
  -1   2  23      246.16      269.03     22.29 o 
   0   2  23        6.51       11.36     11.58 o 
   1   2  23       74.10       54.91     14.23 o 
   2   2  23      253.23      247.83     20.76 o 
   3   2  23      259.33      323.00     23.03 o 
   4   2  23      642.67      623.32     29.50 o 
   5   2  23       20.77       35.53     12.93 o 
   6   2  23      490.57      503.52     26.69 o 
   7   2  23      255.34      271.79     21.56 o 
   8   2  23       76.49       90.72     16.25 o 
  -2   3  23      145.96      139.88     13.59 o 
  -1   3  23       78.97       91.60     12.24 o 
   0   3  23      746.20      825.24     42.31 o 
   1   3  23       21.07       16.33     13.05 o 
   2   3  23      220.70      214.76     19.76 o 
   3   3  23      603.61      614.28     29.20 o 
   4   3  23        0.46       14.33     11.91 o 
   5   3  23       23.63       24.32     12.16 o 
   6   3  23       30.10       39.78     16.17 o 
   7   3  23      498.05      481.39     67.74 o 
   8   3  23        1.82       -5.06     10.36 o 
  -2   4  23       19.48        9.62      9.30 o 
  -1   4  23        6.19       16.00     14.69 o 
   0   4  23      400.14      445.72     25.49 o 
   1   4  23      115.65      102.88     23.66 o 
   2   4  23       53.39       44.10     14.06 o 
   3   4  23     1316.79     1362.68     41.54 o 
   4   4  23      385.41      362.97     32.57 o 
   5   4  23        1.19       -5.45     11.21 o 
   6   4  23      707.81      714.47     59.15 o 
   7   4  23        3.10       13.84     13.09 o 
   8   4  23      186.44      181.14     19.60 o 
  -1   5  23       81.77       87.90     12.74 o 
   0   5  23        9.61       13.55      9.81 o 
   1   5  23       49.21       39.40     14.07 o 
   2   5  23      100.61      106.02     23.90 o 
   3   5  23       71.36       81.29     24.96 o 
   4   5  23      223.74      209.11     19.00 o 
   5   5  23        5.64       -3.78     11.77 o 
   6   5  23      217.27      241.86     20.96 o 
   7   5  23      266.24      251.82     21.80 o 
   8   5  23      172.28      172.28     19.94 o 
   0   6  23      164.89      174.34     20.90 o 
   1   6  23        9.15        0.57     11.29 o 
   2   6  23      181.56      144.35     18.40 o 
   3   6  23      274.59      309.46     22.44 o 
   4   6  23       74.90       79.71     15.99 o 
   5   6  23       58.35       94.53     16.52 o 
   6   6  23       34.16       40.82     26.97 o 
   7   6  23      146.64      173.38     29.10 o 
   1   7  23        1.65       -4.65     11.77 o 
   2   7  23       68.25       61.02     20.35 o 
   3   7  23      204.00      242.89     41.25 o 
   4   7  23        0.77       -7.67     12.16 o 
   5   7  23      207.89      224.66     21.41 o 
   6   7  23      199.39      211.08     36.95 o 
   1  -3  24       55.55       72.08     21.21 o 
   2  -3  24      154.92      114.27     24.13 o 
   3  -3  24      180.30      166.09     28.39 o 
  -1  -2  24       76.56       63.09     24.53 o 
   0  -2  24        7.66       -1.02     11.80 o 
   1  -2  24        9.71       12.70     15.06 o 
   2  -2  24       59.86       28.83     17.98 o 
   3  -2  24       69.18       76.42     21.14 o 
   4  -2  24      284.39      263.72     31.94 o 
   5  -2  24       72.18       72.48     23.42 o 
  -2  -1  24      284.41      289.98     34.23 o 
  -1  -1  24       67.62      104.26     26.50 o 
   0  -1  24      100.57       83.12     15.82 o 
   1  -1  24       32.12       24.65     12.59 o 
   2  -1  24       97.85      125.68     24.17 o 
   3  -1  24       25.69       28.81     13.05 o 
   4  -1  24      194.62      156.56     18.10 o 
   5  -1  24        8.52       14.23     11.48 o 
   6  -1  24       13.61        2.91     19.52 o 
  -2   0  24       79.46       61.59     23.90 o 
  -1   0  24      283.19      309.07     34.07 o 
   0   0  24      201.00      201.95     19.59 o 
   1   0  24       94.77      114.87     16.69 o 
   2   0  24      180.81      144.58     22.48 o 
   3   0  24      284.63      263.60     21.00 o 
   4   0  24       14.19       11.56     11.74 o 
   5   0  24        1.92        0.88     17.90 o 
   6   0  24      217.46      211.58     20.46 o 
  -2   1  24      188.15      250.40     23.07 o 
  -1   1  24       83.27       73.34     15.49 o 
   0   1  24       13.44        6.60     12.68 o 
   1   1  24        7.08        0.22     11.31 o 
   2   1  24       58.84       75.01     15.91 o 
   3   1  24        4.82       10.10     12.37 o 
   4   1  24      127.54      124.36     32.02 o 
   5   1  24        1.28        4.99     10.67 o 
   6   1  24       85.95       87.85     15.52 o 
   7   1  24      329.78      347.47     24.47 o 
  -2   2  24      395.75      380.98     24.05 o 
  -1   2  24       47.41       54.66     15.28 o 
   0   2  24      567.72      635.57     29.83 o 
   1   2  24      174.81      212.42     25.20 o 
   2   2  24        0.96      -11.64     11.69 o 
   3   2  24      700.23      801.92     36.99 o 
   4   2  24        0.56        7.27     11.96 o 
   5   2  24        1.62      -15.44     10.29 o 
   6   2  24      110.12      127.32     17.00 o 
   7   2  24      210.35      218.83     20.79 o 
  -1   3  24      191.46      221.76     21.16 o 
   0   3  24      212.28      211.43     25.51 o 
   1   3  24      350.55      364.58     24.26 o 
   2   3  24       62.54       40.45     14.42 o 
   3   3  24      675.99      707.21     31.79 o 
   4   3  24      225.25      262.00     36.75 o 
   5   3  24       11.12       -0.16     11.33 o 
   6   3  24      528.01      551.52     29.08 o 
   7   3  24      119.79      112.48     21.18 o 
  -1   4  24       90.59       96.92     12.90 o 
   0   4  24       91.07      116.67     17.55 o 
   1   4  24       25.72       14.96     12.41 o 
   2   4  24       99.04       93.33     16.02 o 
   3   4  24        8.21       21.24     12.91 o 
   4   4  24      272.29      311.22     22.64 o 
   5   4  24        9.78        8.95     11.74 o 
   6   4  24      306.78      342.91     24.34 o 
   7   4  24      578.27      583.78     30.17 o 
   0   5  24      445.27      515.43     28.79 o 
   1   5  24       44.10       21.54     15.89 o 
   2   5  24       69.86       62.80     15.78 o 
   3   5  24      458.05      496.20     28.63 o 
   4   5  24       26.29       26.21     12.82 o 
   5   5  24       62.39       70.91     15.76 o 
   6   5  24       59.79       47.75     14.55 o 
   7   5  24      200.11      200.97     27.92 o 
   1   6  24       93.29       98.38     24.01 o 
   2   6  24       14.58        3.79     12.44 o 
   3   6  24      495.66      583.53     29.93 o 
   4   6  24       81.40       69.44     27.80 o 
   5   6  24      248.37      218.58     20.94 o 
   6   6  24      506.83      551.87     30.08 o 
   4   7  24      103.37      128.46     21.92 o 
   1  -2  25        0.36        2.56     22.04 o 
   2  -2  25       23.24       27.92     18.45 o 
   3  -2  25      102.40       51.58     22.95 o 
   0  -1  25       78.39       86.38     16.68 o 
   1  -1  25       74.82       51.63     15.03 o 
   2  -1  25      158.52      174.00     19.15 o 
   3  -1  25      165.80      186.82     19.63 o 
   4  -1  25      159.07      178.94     19.49 o 
  -1   0  25        0.28       -1.74     21.29 o 
   0   0  25        9.49       35.45     14.46 o 
   1   0  25       36.09       28.97     14.25 o 
   2   0  25        4.74        4.60     12.55 o 
   3   0  25        4.07      -14.76      9.84 o 
   4   0  25      495.66      542.01     30.52 o 
   5   0  25       37.88        5.97     11.26 o 
  -1   1  25      172.57      197.79     30.91 o 
   0   1  25      257.86      283.18     28.12 o 
   1   1  25       77.42      115.45     27.88 o 
   2   1  25      118.06      129.25     17.63 o 
   3   1  25      103.26      131.15     17.82 o 
   4   1  25       36.98       53.72     14.61 o 
   5   1  25        0.34       -3.36     14.00 o 
   6   1  25       16.50       22.15     24.21 o 
  -1   2  25      206.30      225.82     21.27 o 
   0   2  25       43.33       64.60     15.04 o 
   1   2  25      203.91      204.03     31.03 o 
   2   2  25      181.89      165.70     19.36 o 
   3   2  25       62.04       32.13     15.42 o 
   4   2  25      201.04      201.26     19.89 o 
   5   2  25        6.49       15.01     12.93 o 
   6   2  25       84.86       82.59     16.40 o 
   0   3  25      250.08      289.13     23.66 o 
   1   3  25        4.07       -8.01     11.87 o 
   2   3  25       96.42      120.62     17.86 o 
   3   3  25      115.93      167.20     32.41 o 
   4   3  25      216.75      194.62     19.93 o 
   5   3  25       24.37       37.98     14.33 o 
   6   3  25        6.76       -2.90     11.45 o 
   0   4  25      456.01      553.52     32.89 o 
   1   4  25      180.84      191.14     19.86 o 
   2   4  25        9.30       10.08     12.74 o 
   3   4  25      635.13      702.91     37.03 o 
   4   4  25       22.03       -7.93     12.19 o 
   5   4  25       58.93       28.68     13.61 o 
   6   4  25      195.76      194.63     27.33 o 
   2   5  25       39.59       26.96     26.34 o 
   3   5  25      228.81      209.51     21.56 o 
   4   5  25      425.42      439.12     26.86 o 
   5   5  25        0.22       -1.45     12.25 o 
   6   5  25      291.03      344.94     31.90 o 
   1   0  26       33.08       39.36     15.19 o 
   2   0  26       38.81       29.13     25.95 o 
   3   0  26       51.45       39.27     15.02 o 
   1   1  26      182.29      214.87     21.46 o 
   2   1  26       65.25       54.24     22.12 o 
   3   1  26       11.98       11.08     13.98 o 
   4   1  26       57.84       73.60     23.66 o 
   1   2  26        7.18        5.96     29.14 o 
   2   2  26        1.89      -11.66     11.36 o 
   3   2  26        6.25        5.77     12.73 o 
   4   2  26      132.66      141.50     18.96 o 
   5   2  26        0.75       -2.18     11.51 o 
   2   3  26      106.65      140.14     19.34 o 
   3   3  26       50.13       29.52     18.53 o 
   4   3  26        0.27       -1.31     12.57 o 
   5   3  26       11.17        1.38     14.94 o 
   3   4  26        0.95       -4.56     13.00 o 
   4   4  26      192.91      250.18     22.72 o 
                                                 
